# Supplementary material for: The pan-plastome of Prunus mume: insights into Prunus diversity, phylogeny, and domestication history
Source: Front Plant Sci. 2024 Jun 3;15:1404071. doi: 10.3389/fpls.2024.1404071 (PMC11181306; doi:10.3389/fpls.2024.1404071)
Supplement: Supplementary file 1 [file Table_1.xlsx]

## Sheet: Table S1
Supplementary Table S1.The type and number of P.mume accessions.
Run	BioProject	BioSample	Consent	Cultivar	Cultivar group	Experiment	geo_loc_name_country	geo_loc_name_country_continent	geo_loc_name	Instrument	Run	Name	Library Name
SRR5053000	PRJNA352648	SAMN06008894	public	Huanong Wanfen	Pink Double	SRX2369389	China	Asia	China: Wuhan	Illumina HiSeq 2000	SRR5053000	395	wHAIPI002089-18
SRR5052999	PRJNA352648	SAMN06008893	public	Lianhu Gongfen	Pink Double	SRX2369388	China	Asia	China: Wuhan	Illumina HiSeq 2000	SRR5052999	233	wHAIPI002084-13
SRR5052998	PRJNA352648	SAMN06008892	public	Chaotang Gongfen	Pink Double	SRX2369387	China	Asia	China: Wuhan	Illumina HiSeq 2000	SRR5052998	55	wHAIPI002080-133
SRR5052997	PRJNA352648	SAMN06008891	public	Canxue Chuizhi	Pendulous	SRX2369386	Japan	Asia	Japan	Illumina HiSeq 2000	SRR5052997	38	wHAIPI002079-113
SRR5052996	PRJNA352648	SAMN06008890	public	Xueyu	Pink Double	SRX2369385	China	Asia	China: Wuhan	Illumina HiSeq 2000	SRR5052996	226	wHAIPI001569-133
SRR5052995	PRJNA352648	SAMN06008889	public	Dan Fenghou	Apricot Mei	SRX2369384	China	Asia	China: Wuhan	Illumina HiSeq 2000	SRR5052995	220	wHAIPI001568-113
SRR5052994	PRJNA352648	SAMN06008888	public	Huizhou Danfen	unknow	SRX2369383	China	Asia	China: Anhui	Illumina HiSeq 2000	SRR5052994	40	wHAIPI001554-98
SRR5052993	PRJNA352648	SAMN06008887	public	Lian Hufen	Pink Double	SRX2369382	China	Asia	China: Wuhan	Illumina HiSeq 2000	SRR5052993	PL2	WHAIPI001396-66
SRR5052992	PRJNA352648	SAMN06008886	public	Fenyu	Pink Double	SRX2369381	China	Asia	China: Wuhan	Illumina HiSeq 2000	SRR5052992	PF	WHAIPI001392-64
SRR5052991	PRJNA352648	SAMN06008885	public	Chongban Dahong	Pink Double	SRX2369380	Japan	Asia	Japan	Illumina HiSeq 2000	SRR5052991	35	WHAIPI001158-100
SRR5052990	PRJNA352648	SAMN06008884	public	Xiaobai Gongfen	Pink Double	SRX2369379	China	Asia	China: Wuhan	Illumina HiSeq 2000	SRR5052990	396	WHAIPI001087-50
SRR5052989	PRJNA352648	SAMN06008883	public	Taige Gongfen	Pink Double	SRX2369378	China	Asia	China: Wuhan	Illumina HiSeq 2000	SRR5052989	394	WHAIPI001086-47
SRR5052988	PRJNA352648	SAMN06008882	public	Zhouban Gongfen	Pink Double	SRX2369377	China	Asia	China: Wuhan	Illumina HiSeq 2000	SRR5052988	392	WHAIPI001084-45
SRR5052987	PRJNA352648	SAMN06008881	public	Xuehai Gongfen	Pink Double	SRX2369376	China	Asia	China: Wuhan	Illumina HiSeq 2000	SRR5052987	390	WHAIPI001083-44
SRR5052986	PRJNA352648	SAMN06008880	public	Kai Lianmei	Apricot Mei	SRX2369375	Japan	Asia	Japan	Illumina HiSeq 2000	SRR5052986	245	WHAIPI001082-43
SRR5052985	PRJNA352648	SAMN06008879	public	Ziyu	Pink Double	SRX2369374	China	Asia	China: Wuhan	Illumina HiSeq 2000	SRR5052985	242	WHAIPI001081-42
SRR5052984	PRJNA352648	SAMN06008878	public	Baixu Zhusha	Cinnabar Purple	SRX2369373	China	Asia	China: Chongqing	Illumina HiSeq 2000	SRR5052984	105	WHAIPI001080-41
SRR5052983	PRJNA352648	SAMN06008877	public	Shi Chujin	Pink Double	SRX2369372	Japan	Asia	Japan	Illumina HiSeq 2000	SRR5052983	104	WHAIPI001079-40
SRR5052982	PRJNA352648	SAMN06008876	public	Jiangnan Taige	Pink Double	SRX2369371	China	Asia	China: Wuhan	Illumina HiSeq 2000	SRR5052982	103	WHAIPI001078-39
SRR5052981	PRJNA352648	SAMN06008875	public	Xiaoou Gongfen	Pink Double	SRX2369370	China	Asia	China: Chongqing	Illumina HiSeq 2000	SRR5052981	294	WHAIPI001077-37
SRR5052980	PRJNA352648	SAMN06008874	public	Guifei Taige	Pink Double	SRX2369369	China	Asia	China: Guizhou	Illumina HiSeq 2000	SRR5052980	292	WHAIPI001076-35
SRR5052979	PRJNA352648	SAMN06008873	public	Fenhong Zhusha	Cinnabar Purple	SRX2369368	China	Asia	China: Wuhan	Illumina HiSeq 2000	SRR5052979	291	WHAIPI001075-34
SRR5052978	PRJNA352648	SAMN06008872	public	Suanzhu Taige	Pink Double	SRX2369367	China	Asia	China: Chongqing	Illumina HiSeq 2000	SRR5052978	284	WHAIPI001074-33
SRR5052977	PRJNA352648	SAMN06008871	public	Danyun	Pink Double	SRX2369366	China	Asia	China: Wuhan	Illumina HiSeq 2000	SRR5052977	283	WHAIPI001073-32
SRR5052976	PRJNA352648	SAMN06008870	public	Xiangxue Gongfen	Pink Double	SRX2369365	China	Asia	China: Wuhan	Illumina HiSeq 2000	SRR5052976	282	WHAIPI001072-31
SRR5052975	PRJNA352648	SAMN06008869	public	Duoe Zhusha	Cinnabar Purple	SRX2369364	China	Asia	China: Chongqing	Illumina HiSeq 2000	SRR5052975	281	WHAIPI001071-27
SRR5052974	PRJNA352648	SAMN06008868	public	Honhfen Taige	Pink Double	SRX2369363	China	Asia	China: Chongqing	Illumina HiSeq 2000	SRR5052974	279	WHAIPI001070-26
SRR5052973	PRJNA352648	SAMN06008867	public	Feifei Zhusha	Cinnabar Purple	SRX2369362	China	Asia	China: Wuhan	Illumina HiSeq 2000	SRR5052973	278	WHAIPI001069-25
SRR5052972	PRJNA352648	SAMN06008866	public	Guhong Zhaoshui	Cinnabar Purple	SRX2369361	China	Asia	China: Wuhan	Illumina HiSeq 2000	SRR5052972	203	WHAIPI001068-24
SRR5052971	PRJNA352648	SAMN06008865	public	Qiantai Zhusha	Cinnabar Purple	SRX2369360	China	Asia	China: Wuhan	Illumina HiSeq 2000	SRR5052971	195	WHAIPI001067-23
SRR5052970	PRJNA352648	SAMN06008864	public	Tie Guhong	Cinnabar Purple	SRX2369359	China	Asia	China: Wuhan	Illumina HiSeq 2000	SRR5052970	194	WHAIPI001066-22
SRR5052969	PRJNA352648	SAMN06008863	public	Tiegan Zhusha	Cinnabar Purple	SRX2369358	China	Asia	China: Wuhan	Illumina HiSeq 2000	SRR5052969	189	WHAIPI001065-21
SRR5052968	PRJNA352648	SAMN06008862	public	Zhoupi Zhusha	Cinnabar Purple	SRX2369357	China	Asia	China: Nanjing	Illumina HiSeq 2000	SRR5052968	187	WHAIPI001064-20
SRR5052967	PRJNA352648	SAMN06008861	public	Dayun Zhaoshui	Pink Double	SRX2369356	China	Asia	China: Wuhan	Illumina HiSeq 2000	SRR5052967	135	WHAIPI001063-19
SRR5052966	PRJNA352648	SAMN06008860	public	Hubei Hanhong	Single Flowered	SRX2369355	China	Asia	China: Wuhan	Illumina HiSeq 2000	SRR5052966	466	WHAIPI001062-18
SRR5052965	PRJNA352648	SAMN06008859	public	Linghong Taige	Pink Double	SRX2369354	China	Asia	China: Wuhan	Illumina HiSeq 2000	SRR5052965	273	WHAIPI001061-17
SRR5052964	PRJNA352648	SAMN06008858	public	Yanhong Zhaoshui	Pink Double	SRX2369353	China	Asia	China: Wuhan	Illumina HiSeq 2000	SRR5052964	268	WHAIPI001060-16
SRR5052963	PRJNA352648	SAMN06008857	public	Dali Wanfen	Pink Double	SRX2369352	China	Asia	China: Dali	Illumina HiSeq 2000	SRR5052963	263	WHAIPI001059-15
SRR5052962	PRJNA352648	SAMN06008856	public	Zaofen Taige	Pink Double	SRX2369351	China	Asia	China: Wuhan	Illumina HiSeq 2000	SRR5052962	262	WHAIPI001058-14
SRR5052961	PRJNA352648	SAMN06008855	public	Dayu Zhaoshui	Pink Double	SRX2369350	China	Asia	China: Wuhan	Illumina HiSeq 2000	SRR5052961	260	WHAIPI001057-13
SRR5052960	PRJNA352648	SAMN06008854	public	Erhong Gongfen	Pink Double	SRX2369349	China	Asia	China: Chongqing	Illumina HiSeq 2000	SRR5052960	259	WHAIPI001056-169
SRR5052959	PRJNA352648	SAMN06008853	public	Jinhong Chuizhi	Pendulous	SRX2369348	China	Asia	China: Wuhan	Illumina HiSeq 2000	SRR5052959	257	WHAIPI001055-142
SRR5052958	PRJNA352648	SAMN06008852	public	Jinsheng Chuizhi	Pendulous	SRX2369347	Japan	Asia	Japan	Illumina HiSeq 2000	SRR5052958	256	WHAIPI001054-140
SRR5052957	PRJNA352648	SAMN06008851	public	Fenbai Chuizhi	Pendulous	SRX2369346	China	Asia	China: Wuhan	Illumina HiSeq 2000	SRR5052957	254	WHAIPI001053-133
SRR5052956	PRJNA352648	SAMN06008850	public	Danfen Chuizhi	Pendulous	SRX2369345	China	Asia	China: Nanjing	Illumina HiSeq 2000	SRR5052956	253	WHAIPI001052-129
SRR5052955	PRJNA352648	SAMN06008849	public	Feizi Chuizhi	Pendulous	SRX2369344	China	Asia	China: Wuhan	Illumina HiSeq 2000	SRR5052955	315	wHAIPI001037-104
SRR5052954	PRJNA352648	SAMN06008848	public	Hanfen Chuizhi	Pendulous	SRX2369343	China	Asia	China: Wuhan	Illumina HiSeq 2000	SRR5052954	312	wHAIPI001036-103
SRR5052953	PRJNA352648	SAMN06008847	public	Guhong Chuizhi	Pendulous	SRX2369342	Japan	Asia	Japan	Illumina HiSeq 2000	SRR5052953	309	wHAIPI001035-102
SRR5052952	PRJNA352648	SAMN06008846	public	Hongtai Chuizhi	Pendulous	SRX2369341	China	Asia	China: Wuhan	Illumina HiSeq 2000	SRR5052952	301	wHAIPI001034-101
SRR5052951	PRJNA352648	SAMN06008845	public	Fentai Chuizhi1	Pendulous	SRX2369340	China	Asia	China: Wuhan	Illumina HiSeq 2000	SRR5052951	300	wHAIPI001033-100
SRR5052950	PRJNA352648	SAMN06008845	public	Fenhong Chuizhi	Pendulous	SRX2369339	China	Asia	China: Wuhan	Illumina HiSeq 2000	SRR5052950	290	wHAIPI001032-99
SRR5052949	PRJNA352648	SAMN06008845	public	Kaiyun Chuizhi	Pendulous	SRX2369338	Japan	Asia	Japan	Illumina HiSeq 2000	SRR5052949	288	wHAIPI001031-98
SRR5052948	PRJNA352648	SAMN06008845	public	Jiangmei Chuizhi	Pendulous	SRX2369337	China	Asia	China: Wuhan	Illumina HiSeq 2000	SRR5052948	287	wHAIPI001030-97
SRR5052947	PRJNA352648	SAMN06008845	public	Danhong Chuizhi	Pendulous	SRX2369336	China	Asia	China: Wuhan	Illumina HiSeq 2000	SRR5052947	275	wHAIPI001029-96
SRR5052946	PRJNA352648	SAMN06008845	public	Lingfu Chuizhi	Pendulous	SRX2369335	Japan	Asia	Japan	Illumina HiSeq 2000	SRR5052946	272	wHAIPI001028-95
SRR5052945	PRJNA352648	SAMN06008845	public	Danfen Chuizhi	Pendulous	SRX2369334	China	Asia	China: Wuhan	Illumina HiSeq 2000	SRR5052945	271	wHAIPI001027-94
SRR5052944	PRJNA352648	SAMN06008845	public	Danbi Chuizhi	Pendulous	SRX2369333	Japan	Asia	Japan	Illumina HiSeq 2000	SRR5052944	270	wHAIPI001026-93
SRR5052937	PRJNA352648	SAMN06008836	public	Xueyuehua	Single Flowered	SRX2369326	Japan	Asia	Japan	Illumina HiSeq 2000	SRR5052937	243	wHAIPI001024-87
SRR5052933	PRJNA352648	SAMN06008835	public	Laoshan Gongfen	Pink Double	SRX2369322	China	Asia	China: Shandong	Illumina HiSeq 2000	SRR5052933	190	wHAIPI001023-63
SRR5052932	PRJNA352648	SAMN06008834	public	Yinhong Qiaodui	Pink Double	SRX2369321	China	Asia	China: Wuxi	Illumina HiSeq 2000	SRR5052932	170	wHAIPI001022-56
SRR5052931	PRJNA352648	SAMN06008833	public	Taogan Xiaogongfen	Pink Double	SRX2369320	China	Asia	China: Qingdao	Illumina HiSeq 2000	SRR5052931	163	wHAIPI001021-54
SRR5052930	PRJNA352648	SAMN06008832	public	Nizheng Gongfen	Pink Double	SRX2369319	China	Asia	China: Nanjing	Illumina HiSeq 2000	SRR5052930	156	wHAIPI001020-50
SRR5052914	PRJNA352648	SAMN06008831	public	Hongling Erhong	Pink Double	SRX2369303	China	Asia	China: Anhui	Illumina HiSeq 2000	SRR5052914	200	wHAIPI001019-71
SRR5052913	PRJNA352648	SAMN06008830	public	Yichong Tangmei	unknow	SRX2369302	China	Asia	China: Wuxi	Illumina HiSeq 2000	SRR5052913	152	wHAIPI001018-45
SRR5052912	PRJNA352648	SAMN06008829	public	Gu Lihong	Cinnabar Purple	SRX2369301	China	Asia	China: Wuxi	Illumina HiSeq 2000	SRR5052912	261	wHAIPI001017-89
SRR5052911	PRJNA352648	SAMN06008828	public	Qiao Meiren	Meiren	SRX2369300	China	Asia	China: Beijing	Illumina HiSeq 2000	SRR5052911	215	wHAIPI001016-78
SRR5052910	PRJNA352648	SAMN06008827	public	Dongfang Zhusha	Cinnabar Purple	SRX2369299	China	Asia	China: Shanghai	Illumina HiSeq 2000	SRR5052910	149	wHAIPI001015-47
SRR5052909	PRJNA352648	SAMN06008826	public	Duozi Yudie	Alboplena	SRX2369298	China	Asia	China: Wuhan	Illumina HiSeq 2000	SRR5052909	141	wHAIPI001014-43
SRR5052908	PRJNA352648	SAMN06008825	public	Zaohua Jiangmie	Single Flowered	SRX2369297	China	Asia	China: Wuhan	Illumina HiSeq 2000	SRR5052908	146	wHAIPI001013-44
SRR5052907	PRJNA352648	SAMN06008824	public	Caowang Huangxiang	Flavescens	SRX2369296	China	Asia	China: Jiangdou	Illumina HiSeq 2000	SRR5052907	150	wHAIPI001012-48
SRR5052906	PRJNA352648	SAMN06008823	public	Danhong Xingmei	Apricot Mei	SRX2369295	China	Asia	China: Taizhou	Illumina HiSeq 2000	SRR5052906	265	wHAIPI001011-90
SRR5052905	PRJNA352648	SAMN06008822	public	Dayun Changrui	Single Flowered	SRX2369294	China	Asia	China: Wuhan	Illumina HiSeq 2000	SRR5052905	269	wHAIPI001010-92
SRR5052904	PRJNA352648	SAMN06008821	public	Hongque	unknow	SRX2369293	Japan	Asia	Japan	Illumina HiSeq 2000	SRR5052904	231	wHAIPI001009-85
SRR5052903	PRJNA352648	SAMN06008820	public	Danlun Zhusha	Cinnabar Purple	SRX2369292	China	Asia	China: Wuhan	Illumina HiSeq 2000	SRR5052903	251	WHAIPI001009-52
SRR5052902	PRJNA352648	SAMN06008819	public	Honghua Wantiao	Versicolor	SRX2369291	China	Asia	China: Nanjing	Illumina HiSeq 2000	SRR5052902	173	wHAIPI001008-58
SRR5052901	PRJNA352648	SAMN06008818	public	Sufen	Pink Double	SRX2369290	China	Asia	China: Nanjing	Illumina HiSeq 2000	SRR5052901	250	WHAIPI001008-113
SRR5052900	PRJNA352648	SAMN06008817	public	Liubao	unknow	SRX2369289	Japan	Asia	Japan	Illumina HiSeq 2000	SRR5052900	227	wHAIPI001007-81
SRR5052899	PRJNA352648	SAMN06008816	public	Kaidi	Japanese apricot	SRX2369288	China	Asia	China: Nanjing	Illumina HiSeq 2000	SRR5052899	236	WHAIPI001007-111
SRR5052898	PRJNA352648	SAMN06008815	public	Wan Lve	Green Calyx	SRX2369287	China	Asia	China: Kunming	Illumina HiSeq 2000	SRR5052898	219	wHAIPI001006-80
SRR5052897	PRJNA352648	SAMN06008814	public	Honhxu Zhusha	Cinnabar Purple	SRX2369286	China	Asia	China: Nanjing	Illumina HiSeq 2000	SRR5052897	235	WHAIPI001006-109
SRR5052896	PRJNA352648	SAMN06008813	public	Jinzhi Dongyun	Cinnabar Purple	SRX2369285	China	Asia	China: Nanjing	Illumina HiSeq 2000	SRR5052896	207	wHAIPI001005-74
SRR5052895	PRJNA352648	SAMN06008812	public	Nanjing Zaohong	Pink Double	SRX2369284	China	Asia	China: Nanjing	Illumina HiSeq 2000	SRR5052895	94	WHAIPI001005-108
SRR5052894	PRJNA352648	SAMN06008811	public	Micong Wanfen	Pink Double	SRX2369283	China	Asia	China: Nanjing	Illumina HiSeq 2000	SRR5052894	180	wHAIPI001004-61
SRR5052893	PRJNA352648	SAMN06008810	public	Duoban Yulu	Pink Double	SRX2369282	China	Asia	China: Nanjing	Illumina HiSeq 2000	SRR5052893	83	WHAIPI001004-107
SRR5052892	PRJNA352648	SAMN06008809	public	Zaohua Xiayi	Cinnabar Purple	SRX2369281	China	Asia	China: Nanjing	Illumina HiSeq 2000	SRR5052892	232	wHAIPI001003-86
SRR5052891	PRJNA352648	SAMN06008808	public	Dabei	Cinnabar Purple	SRX2369280	Japan	Asia	Japan	Illumina HiSeq 2000	SRR5052891	81	WHAIPI001003-106
SRR5052890	PRJNA352648	SAMN06008807	public	Huang Jinhe	Flavescens	SRX2369279	Japan	Asia	Japan	Illumina HiSeq 2000	SRR5052890	138	wHAIPI001002-40
SRR5052889	PRJNA352648	SAMN06008806	public	Huqiu Wanfen	Pink Double	SRX2369278	China	Asia	China: Suzhou	Illumina HiSeq 2000	SRR5052889	79	WHAIPI001002-105
SRR5052888	PRJNA352648	SAMN06008805	public	Shuihong Zhusha	Cinnabar Purple	SRX2369277	China	Asia	China: Nanjing	Illumina HiSeq 2000	SRR5052888	218	wHAIPI001001-79
SRR5052887	PRJNA352648	SAMN06008845	public	Jianjingmei Chuizhi	Pendulous	SRX2369276	Japan	Asia	Japan	Illumina HiSeq 2000	SRR5052887	59	WHAIPI001001-104
SRR5052886	PRJNA352648	SAMN06008803	public	Bian Lve	Green Calyx	SRX2369275	China	Asia	China: Wuhan	Illumina HiSeq 2000	SRR5052886	157	wHAIPI001000-51
SRR5052885	PRJNA352648	SAMN06008802	public	Guifei	Pink Double	SRX2369274	China	Asia	China: Nanjing	Illumina HiSeq 2000	SRR5052885	58	WHAIPI001000-102
SRR5052884	PRJNA352648	SAMN06008801	public	Beitang Gongfen	Pink Double	SRX2369273	China	Asia	China: Wuhan	Illumina HiSeq 2000	SRR5052884	228	wHAIPI000999-83
SRR5052883	PRJNA352648	SAMN06008800	public	Lin Zhumei	unknow	SRX2369272	China	Asia	China: Beijing	Illumina HiSeq 2000	SRR5052883	52	WHAIPI000999-101
SRR5052882	PRJNA352648	SAMN06008799	public	Jiangyan	unknow	SRX2369271	Japan	Asia	Japan	Illumina HiSeq 2000	SRR5052882	32	WHAIPI000998-99
SRR5052881	PRJNA352648	SAMN06008798	public	Zaozhong Zhusha	Cinnabar Purple	SRX2369270	China	Asia	China: Wuhan	Illumina HiSeq 2000	SRR5052881	193	wHAIPI000998-66
SRR5052880	PRJNA352648	SAMN06008797	public	Huizhou Tanxiang	Alboplena	SRX2369269	China	Asia	China: Shexian	Illumina HiSeq 2000	SRR5052880	31	WHAIPI000997-98
SRR5052879	PRJNA352648	SAMN06008796	public	Subai Taige	Pink Double	SRX2369268	China	Asia	China: Chengdu	Illumina HiSeq 2000	SRR5052879	172	wHAIPI000997-57
SRR5052878	PRJNA352648	SAMN06008795	public	Fuban Tiaozhi	Versicolor	SRX2369267	China	Asia	China: Nanjing	Illumina HiSeq 2000	SRR5052878	413	WHAIPI000996-97
SRR5052877	PRJNA352648	SAMN06008794	public	Qingzhi Yudie	Alboplena	SRX2369266	China	Asia	China: Chengdu	Illumina HiSeq 2000	SRR5052877	137	wHAIPI000996-39
SRR5052876	PRJNA352648	SAMN06008793	public	Yingsu	Japanese apricot	SRX2369265	Japan	Asia	Japan	Illumina HiSeq 2000	SRR5052876	402	WHAIPI000995-96
SRR5052875	PRJNA352648	SAMN06008792	public	Wan Tiaozhi	Versicolor	SRX2369264	China	Asia	China: Nanjing	Illumina HiSeq 2000	SRR5052875	199	wHAIPI000995-70
SRR5052874	PRJNA352648	SAMN06008791	public	Qu Gengmei	unknow	SRX2369263	China	Asia	China: Eryuan	Illumina HiSeq 2000	SRR5052874	379	WHAIPI000994-95
SRR5052873	PRJNA352648	SAMN06008790	public	Danban Lve	Green Calyx	SRX2369262	China	Asia	China: Wuhan	Illumina HiSeq 2000	SRR5052873	174	wHAIPI000994-59
SRR5052872	PRJNA352648	SAMN06008789	public	Dan Hanhong	Single Flowered	SRX2369261	China	Asia	China: Wuhan	Illumina HiSeq 2000	SRR5052872	378	WHAIPI000993-94
SRR5052871	PRJNA352648	SAMN06008788	public	Fenyun Gongfen	Pink Double	SRX2369260	China	Asia	China: Wuhan	Illumina HiSeq 2000	SRR5052871	246	wHAIPI000993-88
SRR5052870	PRJNA352648	SAMN06008787	public	Da Gongfen	Pink Double	SRX2369259	China	Asia	China: Chengdu	Illumina HiSeq 2000	SRR5052870	377	WHAIPI000992-93
SRR5052869	PRJNA352648	SAMN06008786	public	Fu shoumei	Single Flowered	SRX2369258	China	Asia	China: Wuxi	Illumina HiSeq 2000	SRR5052869	148	wHAIPI000992-46
SRR5052868	PRJNA352648	SAMN06008785	public	Fue Yudie	Alboplena	SRX2369257	China	Asia	China: Nanjing	Illumina HiSeq 2000	SRR5052868	376	WHAIPI000991-90
SRR5052867	PRJNA352648	SAMN06008784	public	Xiaohong Changxu	Single Flowered	SRX2369256	China	Asia	China: Wuhan	Illumina HiSeq 2000	SRR5052867	202	wHAIPI000991-72
SRR5052866	PRJNA352648	SAMN06008783	public	Xiao Lve	Green Calyx	SRX2369255	China	Asia	China: Wuhan	Illumina HiSeq 2000	SRR5052866	311	WHAIPI000990-89
SRR5052865	PRJNA352648	SAMN06008782	public	Longquan Gongfen	Pink Double	SRX2369254	China	Asia	China: Yunnan	Illumina HiSeq 2000	SRR5052865	222	wHAIPI000990-67
SRR5052864	PRJNA352648	SAMN06008781	public	Dayu	Pink Double	SRX2369253	China	Asia	China: Chongqing	Illumina HiSeq 2000	SRR5052864	306	WHAIPI000989-88
SRR5052863	PRJNA352648	SAMN06008780	public	Danfen	Single Flowered	SRX2369252	China	Asia	China: Nanjing	Illumina HiSeq 2000	SRR5052863	178	wHAIPI000989-60
SRR5052862	PRJNA352648	SAMN06008779	public	Chuanxi Xiaofen	Pink Double	SRX2369251	China	Asia	China: Chengdu	Illumina HiSeq 2000	SRR5052862	305	WHAIPI000988-87
SRR5052861	PRJNA352648	SAMN06008778	public	Xiaohong	Pink Double	SRX2369250	China	Asia	China: Wuhan	Illumina HiSeq 2000	SRR5052861	159	wHAIPI000988-53
SRR5052860	PRJNA352648	SAMN06008777	public	Shuhua Gongfen	Pink Double	SRX2369249	China	Asia	China: Nanjing	Illumina HiSeq 2000	SRR5052860	304	WHAIPI000987-86
SRR5052859	PRJNA352648	SAMN06008776	public	Fuban Xiaogongfen	Pink Double	SRX2369248	China	Asia	China: Wuhan	Illumina HiSeq 2000	SRR5052859	214	wHAIPI000987-77
SRR5052858	PRJNA352648	SAMN06008775	public	Quanzhou Xiaofen	Pink Double	SRX2369247	China	Asia	China: Quanzhou	Illumina HiSeq 2000	SRR5052858	303	WHAIPI000986-85
SRR5052857	PRJNA352648	SAMN06008774	public	Chongban Fenkou	Pink Double	SRX2369246	China	Asia	China: Wuhan	Illumina HiSeq 2000	SRR5052857	184	wHAIPI000986-62
SRR5052856	PRJNA352648	SAMN06008773	public	Jiang Nan	Pink Double	SRX2369245	China	Asia	China: Wuhan	Illumina HiSeq 2000	SRR5052856	299	WHAIPI000985-84+1
SRR5052855	PRJNA352648	SAMN06008772	public	Fenbai Gongfen	Pink Double	SRX2369244	China	Asia	China: Nanjing	Illumina HiSeq 2000	SRR5052855	229	wHAIPI000985-84
SRR5052854	PRJNA352648	SAMN06008771	public	Fufen	Pink Double	SRX2369243	China	Asia	China: Chengdu	Illumina HiSeq 2000	SRR5052854	298	WHAIPI000984-81
SRR5052853	PRJNA352648	SAMN06008770	public	Fentai Gongfen	Pink Double	SRX2369242	China	Asia	China: Wuhan	Illumina HiSeq 2000	SRR5052853	158	wHAIPI000984-52
SRR5052852	PRJNA352648	SAMN06008769	public	Renmian Tiaohua	Pink Double	SRX2369241	China	Asia	China: Yunnan	Illumina HiSeq 2000	SRR5052852	296	WHAIPI000983-80
SRR5052851	PRJNA352648	SAMN06008768	public	Qiantao Gongfen	Pink Double	SRX2369240	China	Asia	China: Wuhan	Illumina HiSeq 2000	SRR5052851	140	wHAIPI000983-42
SRR5052850	PRJNA352648	SAMN06008767	public	Gongchun	Pink Double	SRX2369239	China	Asia	China: Chengdu	Illumina HiSeq 2000	SRR5052850	295	WHAIPI000982-79
SRR5052849	PRJNA352648	SAMN06008766	public	Bianrui yudie	Alboplena	SRX2369238	China	Asia	China: Wuhan	Illumina HiSeq 2000	SRR5052849	204	wHAIPI000982-73
SRR5052848	PRJNA352648	SAMN06008765	public	Nanjing Fuhuangxiang	Flavescens	SRX2369237	China	Asia	China: Nanjing	Illumina HiSeq 2000	SRR5052848	240	WHAIPI000981-75
SRR5052847	PRJNA352648	SAMN06008764	public	Taige Lve	Green Calyx	SRX2369236	China	Asia	China: Wuhan	Illumina HiSeq 2000	SRR5052847	165	wHAIPI000981-55
SRR5052846	PRJNA352648	SAMN06008763	public	Danban Xingmei	Apricot Mei	SRX2369235	China	Asia	China: Qingdao	Illumina HiSeq 2000	SRR5052846	213	wHAIPI000980-76
SRR5052845	PRJNA352648	SAMN06008762	public	Fenyu Gongfen	Pink Double	SRX2369234	China	Asia	China: Nanjing	Illumina HiSeq 2000	SRR5052845	239	WHAIPI000980-74
SRR5052844	PRJNA352648	SAMN06008761	public	Zhu Zihong	unknow	SRX2369233	Japan	Asia	Japan	Illumina HiSeq 2000	SRR5052844	198	wHAIPI000979-68
SRR5052843	PRJNA352648	SAMN06008760	public	Danzhuang Gongfen	Pink Double	SRX2369232	China	Asia	China: Nanjing	Illumina HiSeq 2000	SRR5052843	237	WHAIPI000979-66
SRR5052842	PRJNA352648	SAMN06008759	public	Fenpi Gongfen	Pink Double	SRX2369231	China	Asia	China: Wuhan	Illumina HiSeq 2000	SRR5052842	209	wHAIPI000978-75
SRR5052841	PRJNA352648	SAMN06008758	public	Qianye Gongfen	Pink Double	SRX2369230	China	Asia	China: Wuhan	Illumina HiSeq 2000	SRR5052841	230	WHAIPI000974-64
SRR5052840	PRJNA352648	SAMN06008757	public	Wanwan Gongfen	Pink Double	SRX2369229	China	Asia	China: Wuhan	Illumina HiSeq 2000	SRR5052840	224	WHAIPI000973-57
SRR5052839	PRJNA352648	SAMN06008756	public	Zhusha Pinzimei	Cinnabar Purple	SRX2369228	Japan	Asia	Japan	Illumina HiSeq 2000	SRR5052839	221	WHAIPI000972-56
SRR5052838	PRJNA352648	SAMN06008755	public	Danhong Zhusha	Cinnabar Purple	SRX2369227	China	Asia	China: Wuhan	Illumina HiSeq 2000	SRR5052838	212	WHAIPI000971-53
SRR5052837	PRJNA352648	SAMN06008754	public	Fenkou	Pink Double	SRX2369226	China	Asia	China: Sichuan	Illumina HiSeq 2000	SRR5052837	210	WHAIPI000970-52
SRR5052836	PRJNA352648	SAMN06008753	public	Dalun Feimei	Cinnabar Purple	SRX2369225	China	Asia	China: Wuxi	Illumina HiSeq 2000	SRR5052836	196	WHAIPI000969-51
SRR5052835	PRJNA352648	SAMN06008752	public	Changrui Zhusha	Cinnabar Purple	SRX2369224	China	Asia	China: Wuhan	Illumina HiSeq 2000	SRR5052835	192	WHAIPI000968-50
SRR5052834	PRJNA352648	SAMN06008751	public	Danyun Zhusha	Cinnabar Purple	SRX2369223	China	Asia	China: Wuhan	Illumina HiSeq 2000	SRR5052834	130	WHAIPI000967-47
SRR5052833	PRJNA352648	SAMN06008750	public	Huizhou Guhong	Cinnabar Purple	SRX2369222	China	Asia	China: Huizhou	Illumina HiSeq 2000	SRR5052833	128	WHAIPI000966-46
SRR5052832	PRJNA352648	SAMN06008749	public	Wu Zhusha	Cinnabar Purple	SRX2369221	China	Asia	China: Nanjing	Illumina HiSeq 2000	SRR5052832	127	WHAIPI000965-45
SRR5052831	PRJNA352648	SAMN06008748	public	Xiaogu Lihong	Cinnabar Purple	SRX2369220	China	Asia	China: Wuhan	Illumina HiSeq 2000	SRR5052831	125	WHAIPI000964-44
SRR5052830	PRJNA352648	SAMN06008747	public	Wu Yuyu	Cinnabar Purple	SRX2369219	Japan	Asia	Japan	Illumina HiSeq 2000	SRR5052830	134	wHAIPI000964-37
SRR5052829	PRJNA352648	SAMN06008845	public	Xiantao Chuizhi	Pendulous	SRX2374101	China	Asia	China: Wuhan	Illumina HiSeq 2000	SRR5052829	123	WHAIPI000963-43
SRR5046756	PRJNA352648	SAMN06008745	public	Liuban	Single Flowered	SRX2369215	China	Asia	China: Wuhan	Illumina HiSeq 2000	SRR5046756	132	wHAIPI000963-36
SRR5046755	PRJNA352648	SAMN06008845	public	Fentai Chuizhi2	Pendulous	SRX2369214	China	Asia	China: Wuhan	Illumina HiSeq 2000	SRR5046755	116	WHAIPI000962-42
SRR5046754	PRJNA352648	SAMN06008743	public	Meizhou Gumei	Old mei	SRX2369213	China	Asia	China: Meizhou	Illumina HiSeq 2000	SRR5046754	129	wHAIPI000962-35
SRR5046753	PRJNA352648	SAMN06008742	public	Meizhou Guomei3	Japanese apricot	SRX2369212	China	Asia	China: Meizhou	Illumina HiSeq 2000	SRR5046753	112	WHAIPI000961-41
SRR5046752	PRJNA352648	SAMN06008741	public	Meizhou Guomei2	Japanese apricot	SRX2369211	China	Asia	China: Meizhou	Illumina HiSeq 2000	SRR5046752	126	wHAIPI000961-34
SRR5046751	PRJNA352648	SAMN06008740	public	Meizhou Guomei1	Japanese apricot	SRX2369210	China	Asia	China: Meizhou	Illumina HiSeq 2000	SRR5046751	111	WHAIPI000960-40
SRR5046750	PRJNA352648	SAMN06008739	public	Jingdezheng Yemei	Wild Mei	SRX2369209	China	Asia	China: Jingdezhen	Illumina HiSeq 2000	SRR5046750	121	wHAIPI000960-33
SRR5046749	PRJNA352648	SAMN06008738	public	Huangshan Yemei2	Wild Mei	SRX2369208	China	Asia	China: Huangshan	Illumina HiSeq 2000	SRR5046749	182	WHAIPI000959-39
SRR5046748	PRJNA352648	SAMN06008737	public	Huangshan Yemei1	Wild Mei	SRX2369207	China	Asia	China: Huangshan	Illumina HiSeq 2000	SRR5046748	119	wHAIPI000959-32
SRR5046747	PRJNA352648	SAMN06008736	public	Mianning Guomei	Japanese apricot	SRX2369206	China	Asia	China: Mianning	Illumina HiSeq 2000	SRR5046747	181	WHAIPI000958-37
SRR5046746	PRJNA352648	SAMN06008735	public	Muli Guomei	Japanese apricot	SRX2369205	China	Asia	China: Muli	Illumina HiSeq 2000	SRR5046746	118	wHAIPI000958-31
SRR5046745	PRJNA352648	SAMN06008734	public	Chongqing Guomei	Japanese apricot	SRX2369204	China	Asia	China: Chongqing	Illumina HiSeq 2000	SRR5046745	179	WHAIPI000957-35
SRR5046744	PRJNA352648	SAMN06008733	public	Hezhang Yemei	Wild Mei	SRX2369203	China	Asia	China: Hezhang	Illumina HiSeq 2000	SRR5046744	117	wHAIPI000957-30
SRR5046743	PRJNA352648	SAMN06008732	public	Weining Guomei	Japanese apricot	SRX2369202	China	Asia	China: Weining	Illumina HiSeq 2000	SRR5046743	175	WHAIPI000956-34
SRR5046742	PRJNA352648	SAMN06008731	public	Puning Guomei	Japanese apricot	SRX2369201	China	Asia	China: Puning	Illumina HiSeq 2000	SRR5046742	115	wHAIPI000956-29
SRR5046741	PRJNA352648	SAMN06008730	public	Meizhou Guomei	Japanese apricot	SRX2369200	China	Asia	China: Meizhou	Illumina HiSeq 2000	SRR5046741	169	WHAIPI000955-33
SRR5046740	PRJNA352648	SAMN06008729	public	Yongtai Guomei	Japanese apricot	SRX2369199	China	Asia	China: Yongtai	Illumina HiSeq 2000	SRR5046740	114	wHAIPI000955-27
SRR5046739	PRJNA352648	SAMN06008728	public	Shaoan Guomei2	Japanese apricot	SRX2369198	China	Asia	China: Shaoan	Illumina HiSeq 2000	SRR5046739	168	WHAIPI000954-32
SRR5046738	PRJNA352648	SAMN06008727	public	Shaoan Guomei1	Japanese apricot	SRX2369197	China	Asia	China: Shaoan	Illumina HiSeq 2000	SRR5046738	113	wHAIPI000954-26
SRR5046737	PRJNA352648	SAMN06008726	public	Xiang Ruibai	Alboplena	SRX2369196	China	Asia	China: Beijing	Illumina HiSeq 2000	SRR5046737	167	WHAIPI000953-31
SRR5046734	PRJNA352648	SAMN06008723	public	Shantao Baomei	Single Flowered	SRX2369193	China	Asia	China: Beijing	Illumina HiSeq 2000	SRR5046734	166	WHAIPI000952-27
SRR5046733	PRJNA352648	SAMN06008722	public	Yanxing	Apricot Mei	SRX2369192	China	Asia	China: Beijing	Illumina HiSeq 2000	SRR5046733	109	wHAIPI000952-24
SRR5046732	PRJNA352648	SAMN06008721	public	Lijiang Zhaoshuohongmei	Single Flowered	SRX2369191	China	Asia	China: Yunnan	Illumina HiSeq 2000	SRR5046732	164	WHAIPI000951-26
SRR5046731	PRJNA352648	SAMN06008720	public	Sayun Jiangmei	Single Flowered	SRX2369190	China	Asia	China: Kunming	Illumina HiSeq 2000	SRR5046731	108	wHAIPI000951-23
SRR5046730	PRJNA352648	SAMN06008719	public	Fen Taige	Pink Double	SRX2369189	China	Asia	China: Wuhan	Illumina HiSeq 2000	SRR5046730	162	WHAIPI000950-25
SRR5046729	PRJNA352648	SAMN06008718	public	Taizhou Yemei	Wild Mei	SRX2369188	China	Asia	China: Taizhou	Illumina HiSeq 2000	SRR5046729	107	wHAIPI000950-22
SRR5046728	PRJNA352648	SAMN06008717	public	Xiaoxi Baimei	Single Flowered	SRX2369187	China	Asia	China: Lijiang	Illumina HiSeq 2000	SRR5046728	161	WHAIPI000949-24
SRR5046727	PRJNA352648	SAMN06008716	public	Yemei Gushu	Wild Mei	SRX2369186	China	Asia	China: Kunming	Illumina HiSeq 2000	SRR5046727	106	wHAIPI000949-21
SRR5046726	PRJNA352648	SAMN06008715	public	Zui Xinmei	Apricot Mei	SRX2369185	China	Asia	China: Lijiang	Illumina HiSeq 2000	SRR5046726	160	WHAIPI000948-23
SRR5046725	PRJNA352648	SAMN06008714	public	Lijing Suibai	unknow	SRX2369184	China	Asia	China: Lijiang	Illumina HiSeq 2000	SRR5046725	102	wHAIPI000948-20
SRR5046724	PRJNA352648	SAMN06008713	public	Xiao Yudie	Alboplena	SRX2369183	China	Asia	China: Wuhan	Illumina HiSeq 2000	SRR5046724	155	WHAIPI000947-22
SRR5046723	PRJNA352648	SAMN06008712	public	Shui Zhusha	Cinnabar Purple	SRX2369182	China	Asia	China: Wuhan	Illumina HiSeq 2000	SRR5046723	99	wHAIPI000947-19
SRR5046722	PRJNA352648	SAMN06008711	public	Xiaoxi Meifen	unknow	SRX2369181	China	Asia	China: Kunming	Illumina HiSeq 2000	SRR5046722	154	WHAIPI000946-21
SRR5046721	PRJNA352648	SAMN06008710	public	Yifeng Gongfen	Pink Double	SRX2369180	China	Asia	China: Kunming	Illumina HiSeq 2000	SRR5046721	97	wHAIPI000946-18
SRR5046720	PRJNA352648	SAMN06008709	public	Kunming Gongfen	Pink Double	SRX2369179	China	Asia	China: Kunming	Illumina HiSeq 2000	SRR5046720	153	WHAIPI000945-20
SRR5046719	PRJNA352648	SAMN06008708	public	Duan Ruifen	unknow	SRX2369178	China	Asia	China: Kunming	Illumina HiSeq 2000	SRR5046719	95	wHAIPI000945-17
SRR5046718	PRJNA352648	SAMN06008707	public	Meifen	Pink Double	SRX2369177	China	Asia	China: Kunming	Illumina HiSeq 2000	SRR5046718	93	wHAIPI000944-16
SRR5046717	PRJNA352648	SAMN06008706	public	Lashi Guomei	Japanese apricot	SRX2369176	China	Asia	China: Lijiang	Illumina HiSeq 2000	SRR5046717	16	WHAIPI000944-109
SRR5046716	PRJNA352648	SAMN06008705	public	Liming Yemei	Wild Mei	SRX2369175	China	Asia	China: Lijiang	Illumina HiSeq 2000	SRR5046716	144	WHAIPI000943-17
SRR5046715	PRJNA352648	SAMN06008704	public	Sheshan Yemei	Wild Mei	SRX2369174	China	Asia	China: Lijiang	Illumina HiSeq 2000	SRR5046715	92	wHAIPI000943-15
SRR5046714	PRJNA352648	SAMN06008703	public	Jinshan Yemei	Wild Mei	SRX2369173	China	Asia	China: Lijiang	Illumina HiSeq 2000	SRR5046714	352	WHAIPI000942-81
SRR5046713	PRJNA352648	SAMN06008702	public	Yulong Feixue	Pink Double	SRX2369172	China	Asia	China: Lijiang	Illumina HiSeq 2000	SRR5046713	91	wHAIPI000942-14
SRR5046712	PRJNA352648	SAMN06008701	public	Gongfen Zhaoshui	Pink Double	SRX2369171	China	Asia	China: Lijiang	Illumina HiSeq 2000	SRR5046712	90	wHAIPI000941-13
SRR5046711	PRJNA352648	SAMN06008700	public	Deyi Huamei1	unknow	SRX2369170	China	Asia	China: Lijiang	Illumina HiSeq 2000	SRR5046711	414	WHAIPI000941-101
SRR5046710	PRJNA352648	SAMN06008699	public	Qihe No8	Ornametal value and fruit production Mei	SRX2369169	China	Asia	China: Lijiang	Illumina HiSeq 2000	SRR5046710	12	WHAIPI000940-108
SRR5046709	PRJNA352648	SAMN06008698	public	Qihe No24	Ornametal value and fruit production Mei	SRX2369168	China	Asia	China: Lijiang	Illumina HiSeq 2000	SRR5046709	318	WHAIPI000939-98
SRR5046708	PRJNA352648	SAMN06008697	public	Deyi Huamei2	unknow	SRX2369167	China	Asia	China: Lijiang	Illumina HiSeq 2000	SRR5046708	366	WHAIPI000938-94
SRR5046707	PRJNA352648	SAMN06008696	public	Judian No8	unknow	SRX2369166	China	Asia	China: Lijiang	Illumina HiSeq 2000	SRR5046707	147	WHAIPI000937-18
SRR5046706	PRJNA352648	SAMN06008695	public	Songhe Kumei	unknow	SRX2369165	China	Asia	China: Songhe	Illumina HiSeq 2000	SRR5046706	142	WHAIPI000936-16
SRR5046705	PRJNA352648	SAMN06008694	public	Songhe Yanmei	Single Flowered	SRX2369164	China	Asia	China: Songhe	Illumina HiSeq 2000	SRR5046705	362	WHAIPI000935-90
SRR5046704	PRJNA352648	SAMN06008693	public	Songhe Gumei	Old mei	SRX2369163	China	Asia	China: Songhe	Illumina HiSeq 2000	SRR5046704	10	WHAIPI000934-106
SRR5046703	PRJNA352648	SAMN06008692	public	Biaolengsi Gumei	Old mei	SRX2369162	China	Asia	China: Eryuan	Illumina HiSeq 2000	SRR5046703	356	WHAIPI000933-86
SRR5046702	PRJNA352648	SAMN06008691	public	Nandaping Gumei1	Old mei	SRX2369161	China	Asia	China: Eryuan	Illumina HiSeq 2000	SRR5046702	20	WHAIPI000932-113
SRR5046701	PRJNA352648	SAMN06008690	public	Nandaping Gumei2	Old mei	SRX2369160	China	Asia	China: Eryuan	Illumina HiSeq 2000	SRR5046701	358	WHAIPI000931-87
SRR5046700	PRJNA352648	SAMN06008689	public	Nandaping Yemei	Wild Mei	SRX2369159	China	Asia	China: Eryuan	Illumina HiSeq 2000	SRR5046700	355	WHAIPI000930-85
SRR5046699	PRJNA352648	SAMN06008688	public	Fuguosi Yemei	Wild Mei	SRX2369158	China	Asia	China: Lijiang	Illumina HiSeq 2000	SRR5046699	151	WHAIPI000929-19
SRR5046698	PRJNA352648	SAMN06008687	public	Xizang Yemei	Wild Mei	SRX2369157	China	Asia	China: Xizang	Illumina HiSeq 2000	SRR5046698	456	WHAIPI000928-100
SRR5046697	PRJNA352648	SAMN06008686	public	Honghuai Baozi	Pink Double	SRX2369156	China	Asia	China: Kunming	Illumina HiSeq 2000	SRR5046697	360	WHAIPI000927-89
SRR5046696	PRJNA352648	SAMN06008685	public	Zhiyunsi Gumei	Old mei	SRX2369155	China	Asia	China: Lijiang	Illumina HiSeq 2000	SRR5046696	28	WHAIPI000926-129
SRR5046695	PRJNA352648	SAMN06008684	public	Fenzhusha	Cinnabar Purple	SRX2369154	China	Asia	China: Kunming	Illumina HiSeq 2000	SRR5046695	418	WHAIPI000925-104
SRR5046694	PRJNA352648	SAMN06008683	public	Qianyun Gongfen	Pink Double	SRX2369153	China	Asia	China: Kunming	Illumina HiSeq 2000	SRR5046694	353	WHAIPI000924-84
SRR5046693	PRJNA352648	SAMN06008682	public	Zhameisi Gumei	Old mei	SRX2369152	China	Asia	China: Ninglang	Illumina HiSeq 2000	SRR5046693	30	WHAIPI000923-13
SRR5046692	PRJNA352648	SAMN06008681	public	Wanyun	unknow	SRX2369151	China	Asia	China: Kunming	Illumina HiSeq 2000	SRR5046692	313	WHAIPI000922-96
SRR5046691	PRJNA352648	SAMN06008680	public	Wanlv Zhaoshui	unknow	SRX2369150	China	Asia	China: Kunming	Illumina HiSeq 2000	SRR5046691	19	WHAIPI000921-111
SRR5046690	PRJNA352648	SAMN06008679	public	Kunming Zhusha	Cinnabar Purple	SRX2369149	China	Asia	China: Kunming	Illumina HiSeq 2000	SRR5046690	136	WHAIPI000920-15
SRR5046689	PRJNA352648	SAMN06008678	public	Eryuan Erdu	unknow	SRX2369148	China	Asia	China: Dali	Illumina HiSeq 2000	SRR5046689	11	WHAIPI000919-107
SRR5046688	PRJNA352648	SAMN06008676	public	Fenzhu	Pink Double	SRX2369147	China	Asia	China: Kunming	Illumina HiSeq 2000	SRR5046688	133	WHAIPI000918-14
SRR5046687	PRJNA352648	SAMN06008675	public	Qingxin	unknow	SRX2369146	China	Asia	China: Kunming	Illumina HiSeq 2000	SRR5046687	453	WHAIPI000917-99
SRR5046686	PRJNA352648	SAMN06008673	public	Moshan Shuizhusha	Cinnabar Purple	SRX2369145	China	Asia	China: Wuhan	Illumina HiSeq 2000	SRR5046686	6	WHAIPI000916-105
SRR5046685	PRJNA352648	SAMN06008670	public	Xuhe	unknow	SRX2369144	Japan	Asia	Japan	Illumina HiSeq 2000	SRR5046685	373	WHAIPI000915-95
SRR5046684	PRJNA352648	SAMN06008669	public	Yushan Yudie	Alboplena	SRX2369143	China	Asia	China: Wuhan	Illumina HiSeq 2000	SRR5046684	26	WHAIPI000914-169
SRR5046683	PRJNA352648	SAMN06008668	public	Yu Zhiji	unknow	SRX2369142	China	Asia	China: Wuxi	Illumina HiSeq 2000	SRR5046683	359	WHAIPI000913-88
SRR5046682	PRJNA352648	SAMN06008845	public	Yuheng Chuizhi	Pendulous	SRX2369141	China	Asia	China: Nanjing	Illumina HiSeq 2000	SRR5046682	415	WHAIPI000912-102
SRR5046681	PRJNA352648	SAMN06008664	public	Zhusha Wanzhaoshui	Cinnabar Purple	SRX2369140	China	Asia	China: Wuhan	Illumina HiSeq 2000	SRR5046681	314	WHAIPI000911-97
SRR5046680	PRJNA352648	SAMN06008663	public	Fuban Lve	Green Calyx	SRX2369139	China	Asia	China: Wuxi	Illumina HiSeq 2000	SRR5046680	131	WHAIPI000910-80
SRR5046679	PRJNA352648	SAMN06008662	public	You Qiaohong	Cinnabar Purple	SRX2369138	Japan	Asia	Japan	Illumina HiSeq 2000	SRR5046679	363	WHAIPI000909-93
SRR5046678	PRJNA352648	SAMN06008661	public	Jinzhi Tiaozhi	Versicolor	SRX2369137	China	Asia	China: Wuxi	Illumina HiSeq 2000	SRR5046678	22	wHAIPI000909-71
SRR5046677	PRJNA352648	SAMN06008660	public	Banru Bafang	unknow	SRX2369136	Japan	Asia	Japan	Illumina HiSeq 2000	SRR5046677	124	WHAIPI000908-79
SRR5046676	PRJNA352648	SAMN06008659	public	Changrui Danlv	Green Calyx	SRX2369135	China	Asia	China: Wuxi	Illumina HiSeq 2000	SRR5046676	66	wHAIPI000908-103
SRR5046675	PRJNA352648	SAMN06008658	public	Woyuan	unknow	SRX2369134	Japan	Asia	Japan	Illumina HiSeq 2000	SRR5046675	50	wHAIPI000907-90
SRR5046674	PRJNA352648	SAMN06008652	public	Duoban Zhusha	Cinnabar Purple	SRX2369133	China	Asia	China: Nanjing	Illumina HiSeq 2000	SRR5046674	63	WHAIPI000907-66
SRR5046673	PRJNA352648	SAMN06008651	public	Qingming Wanfen	Pink Double	SRX2369132	China	Asia	China: Wuchang	Illumina HiSeq 2000	SRR5046673	33	wHAIPI000906-76
SRR5046672	PRJNA352648	SAMN06008650	public	Qianban Zhusha	Cinnabar Purple	SRX2369131	China	Asia	China: Wuhan	Illumina HiSeq 2000	SRR5046672	473	WHAIPI000906-64
SRR5046671	PRJNA352648	SAMN06008649	public	Luotian Xiaomozhusha	Cinnabar Purple	SRX2369130	China	Asia	China: Loutian	Illumina HiSeq 2000	SRR5046671	120	WHAIPI000905-75
SRR5046670	PRJNA352648	SAMN06008648	public	Yuanyang	Pink Double	SRX2369129	China	Asia	China: Wuxi	Illumina HiSeq 2000	SRR5046670	77	wHAIPI000905-113
SRR5046669	PRJNA352648	SAMN06008647	public	Yunjin Zhusha	Cinnabar Purple	SRX2369128	China	Asia	China: Nanjing	Illumina HiSeq 2000	SRR5046669	471	WHAIPI000904-57
SRR5046668	PRJNA352648	SAMN06008645	public	Huangshan Yudie	Alboplena	SRX2369127	China	Asia	China: Huangshan	Illumina HiSeq 2000	SRR5046668	67	wHAIPI000904-104
SRR5046667	PRJNA352648	SAMN06008640	public	Xiaolun Linglu	unknow	SRX2369126	Japan	Asia	Japan	Illumina HiSeq 2000	SRR5046667	72	wHAIPI000903-110
SRR5046666	PRJNA352648	SAMN06008638	public	Suhong	Pink Double	SRX2369125	China	Asia	China: Suzhou	Illumina HiSeq 2000	SRR5046666	61	wHAIPI000902-98
SRR5046665	PRJNA352648	SAMN06008637	public	Wu Fenghou	Apricot Mei	SRX2369124	China	Asia	China: Qingdao	Illumina HiSeq 2000	SRR5046665	444	WHAIPI000902-56
SRR5046664	PRJNA352648	SAMN06008635	public	Hei Meiren	Meiren	SRX2369123	China	Asia	China: Beijing	Illumina HiSeq 2000	SRR5046664	48	wHAIPI000901-88
SRR5046663	PRJNA352648	SAMN06008634	public	Shuwu Zhidie	unknow	SRX2369122	Japan	Asia	Japan	Illumina HiSeq 2000	SRR5046663	430	WHAIPI000901-51
SRR5046662	PRJNA352648	SAMN06008633	public	Ziman Chihou	unknow	SRX2369121	Japan	Asia	Japan	Illumina HiSeq 2000	SRR5046662	433	WHAIPI000900-52+1
SRR5046661	PRJNA352648	SAMN06008632	public	Xunzhi Dahe	unknow	SRX2369120	Japan	Asia	Japan	Illumina HiSeq 2000	SRR5046661	78	wHAIPI000900-133
SRR5046660	PRJNA352648	SAMN06008631	public	Changrui Danlv	Green Calyx	SRX2369119	China	Asia	China: Nanjing	Illumina HiSeq 2000	SRR5046660	435	WHAIPI000899-53
SRR5046659	PRJNA352648	SAMN06008630	public	Jinru Nanbo	unknow	SRX2369118	China	Asia	China: Wuxi	Illumina HiSeq 2000	SRR5046659	71	wHAIPI000899-109
SRR5046658	PRJNA352648	SAMN06008629	public	Jinru Dongjin	unknow	SRX2369117	China	Asia	China: Wuxi	Illumina HiSeq 2000	SRR5046658	36	wHAIPI000898-77
SRR5046657	PRJNA352648	SAMN06008628	public	Yuanxia Xiaomei	unknow	SRX2369116	China	Asia	China: Wuxi	Illumina HiSeq 2000	SRR5046657	23	wHAIPI000897-72
SRR5046656	PRJNA352648	SAMN06008625	public	Zaohua	Cinnabar Purple	SRX2369115	China	Asia	China: Nanjing	Illumina HiSeq 2000	SRR5046656	80	wHAIPI000896-101
SRR5046655	PRJNA352648	SAMN06008622	public	Huang Jinmei	unknow	SRX2369114	Japan	Asia	Japan	Illumina HiSeq 2000	SRR5046655	89	wHAIPI000895-169
SRR5046654	PRJNA352648	SAMN06008620	public	Tao Hanhong	Single Flowered	SRX2369113	China	Asia	China: Wuhan	Illumina HiSeq 2000	SRR5046654	60	wHAIPI000894-97
SRR5046653	PRJNA352648	SAMN06008619	public	Gu Jinji	Single Flowered	SRX2369112	Japan	Asia	Japan	Illumina HiSeq 2000	SRR5046653	49	wHAIPI000893-89
SRR5046652	PRJNA352648	SAMN06008618	public	Fang Liuge	Alboplena	SRX2369111	Japan	Asia	Japan	Illumina HiSeq 2000	SRR5046652	411	WHAIPI000893-50
SRR5046651	PRJNA352648	SAMN06008845	public	Yanglao	Pendulous	SRX2369110	Japan	Asia	Japan	Illumina HiSeq 2000	SRR5046651	41	wHAIPI000892-80
SRR5046650	PRJNA352648	SAMN06008616	public	Hong Dongzhi	Single Flowered	SRX2369109	Japan	Asia	Japan	Illumina HiSeq 2000	SRR5046650	406	WHAIPI000892-47
SRR5046649	PRJNA352648	SAMN06008611	public	Heiyun	Cinnabar Purple	SRX2369108	Japan	Asia	Japan	Illumina HiSeq 2000	SRR5046649	25	wHAIPI000891-74
SRR5046648	PRJNA352648	SAMN06008606	public	Dage Gongfen	Pink Double	SRX2369107	China	Asia	China: Wuhan	Illumina HiSeq 2000	SRR5046648	401	WHAIPI000891-46
SRR5046647	PRJNA352648	SAMN06008604	public	Taige Zhaoshui	unknow	SRX2369106	China	Asia	China: Wuhan	Illumina HiSeq 2000	SRR5046647	62	wHAIPI000890-99
SRR5046646	PRJNA352648	SAMN06008597	public	Zuo Qiaohong	Cinnabar Purple	SRX2369105	Japan	Asia	Japan	Illumina HiSeq 2000	SRR5046646	349	WHAIPI000890-45
SRR5046645	PRJNA352648	SAMN06008595	public	Yinbian Feizhusha	Cinnabar Purple	SRX2369104	China	Asia	China: Qingdao	Illumina HiSeq 2000	SRR5046645	348	WHAIPI000889-44
SRR5046644	PRJNA352648	SAMN06008589	public	Wuxi Danxing	Apricot Mei	SRX2369103	China	Asia	China: Wuxi	Illumina HiSeq 2000	SRR5046644	70	wHAIPI000889-108
SRR5046643	PRJNA352648	SAMN06008583	public	Bachong Yangyu	Apricot Mei	SRX2369102	Japan	Asia	Japan	Illumina HiSeq 2000	SRR5046643	347	WHAIPI000888-43
SRR5046642	PRJNA352648	SAMN06008582	public	Die Yuchong	unknow	SRX2369101	Japan	Asia	Japan	Illumina HiSeq 2000	SRR5046642	82	wHAIPI000888-102
SRR5046641	PRJNA352648	SAMN06008581	public	Jinian	unknow	SRX2369100	Japan	Asia	Japan	Illumina HiSeq 2000	SRR5046641	46	wHAIPI000887-86
SRR5046640	PRJNA352648	SAMN06008579	public	Xizhi Zhusha	Cinnabar Purple	SRX2369099	China	Asia	China: Wuhan	Illumina HiSeq 2000	SRR5046640	346	WHAIPI000887-42
SRR5046639	PRJNA352648	SAMN06008576	public	Taige Zhusha	Cinnabar Purple	SRX2369098	China	Asia	China: Nanjing	Illumina HiSeq 2000	SRR5046639	345	WHAIPI000886-41
SRR5046638	PRJNA352648	SAMN06008575	public	Xuemei	Single Flowered	SRX2369097	China	Asia	China: Wuhan	Illumina HiSeq 2000	SRR5046638	88	wHAIPI000886-142
SRR5046637	PRJNA352648	SAMN06008573	public	Mihua Jiangmei	Single Flowered	SRX2369096	China	Asia	China: Wuhan	Illumina HiSeq 2000	SRR5046637	344	WHAIPI000885-40
SRR5046636	PRJNA352648	SAMN06008572	public	Liu Banhong	Single Flowered	SRX2369095	China	Asia	China: Wuhan	Illumina HiSeq 2000	SRR5046636	85	wHAIPI000885-140
SRR5046635	PRJNA352648	SAMN06008570	public	Danban Tiaozhi	Versicolor	SRX2369094	China	Asia	China: Nanjing	Illumina HiSeq 2000	SRR5046635	27	wHAIPI000884-75
SRR5046634	PRJNA352648	SAMN06008566	public	Rui Shanbai	Apricot Mei	SRX2369093	Japan	Asia	Japan	Illumina HiSeq 2000	SRR5046634	343	WHAIPI000884-39
SRR5046633	PRJNA352648	SAMN06008560	public	Sanlun Yudie	Alboplena	SRX2369092	China	Asia	China: Chengdu	Illumina HiSeq 2000	SRR5046633	56	wHAIPI000883-95
SRR5046632	PRJNA352648	SAMN06008559	public	Er Lve	Green Calyx	SRX2369091	China	Asia	China: Chengdu	Illumina HiSeq 2000	SRR5046632	342	WHAIPI000883-37
SRR5046631	PRJNA352648	SAMN06008558	public	Fei Lve	Green Calyx	SRX2369090	China	Asia	China: Huizhou	Illumina HiSeq 2000	SRR5046631	53	wHAIPI000882-93
SRR5046630	PRJNA352648	SAMN06008557	public	Mi Danlv	Green Calyx	SRX2369089	China	Asia	China: Suzhou	Illumina HiSeq 2000	SRR5046630	341	WHAIPI000882-35
SRR5046629	PRJNA352648	SAMN06008555	public	Danban Zaolve	Green Calyx	SRX2369088	China	Asia	China: Wuhan	Illumina HiSeq 2000	SRR5046629	57	wHAIPI000881-96
SRR5046628	PRJNA352648	SAMN06008553	public	Fenyun Jiangmei	Single Flowered	SRX2369087	China	Asia	China: Nanjing	Illumina HiSeq 2000	SRR5046628	339	WHAIPI000881-34
SRR5046627	PRJNA352648	SAMN06008552	public	Moshan Xiaomei	Single Flowered	SRX2369086	China	Asia	China: Wuhan	Illumina HiSeq 2000	SRR5046627	54	wHAIPI000880-94
SRR5046626	PRJNA352648	SAMN06008551	public	Hanhong	Single Flowered	SRX2369085	China	Asia	China: Nanjing	Illumina HiSeq 2000	SRR5046626	338	WHAIPI000880-33
SRR5046625	PRJNA352648	SAMN06008546	public	Moshan Dahong	Pink Double	SRX2369084	China	Asia	China: Wuhan	Illumina HiSeq 2000	SRR5046625	47	wHAIPI000879-87
SRR5046624	PRJNA352648	SAMN06008545	public	Long Tanfen	Pink Double	SRX2369083	China	Asia	China: Kunming	Illumina HiSeq 2000	SRR5046624	337	WHAIPI000879-32
SRR5046623	PRJNA352648	SAMN06008544	public	Moshan Gongfen	Pink Double	SRX2369082	China	Asia	China: Wuhan	Illumina HiSeq 2000	SRR5046623	43	wHAIPI000878-83
SRR5046622	PRJNA352648	SAMN06008542	public	Yunv	unknow	SRX2369081	Japan	Asia	Japan	Illumina HiSeq 2000	SRR5046622	336	WHAIPI000878-31
SRR5046621	PRJNA352648	SAMN06008538	public	Caishan Gongfen	Pink Double	SRX2369080	China	Asia	China: Huangmei	Illumina HiSeq 2000	SRR5046621	42	wHAIPI000877-81
SRR5046620	PRJNA352648	SAMN06008535	public	Lvzhi Gongfen	Pink Double	SRX2369079	China	Asia	China: Wuhan	Illumina HiSeq 2000	SRR5046620	335	WHAIPI000877-27
SRR5046619	PRJNA352648	SAMN06008534	public	Jinjin	Pink Double	SRX2369078	China	Asia	China: Wuhan	Illumina HiSeq 2000	SRR5046619	37	wHAIPI000876-78
SRR5046618	PRJNA352648	SAMN06008528	public	Feiyan Gongfen	Pink Double	SRX2369077	China	Asia	China: Wuhan	Illumina HiSeq 2000	SRR5046618	334	WHAIPI000876-26
SRR5046617	PRJNA352648	SAMN06008527	public	Fenghong	Pink Double	SRX2369076	China	Asia	China: Nanjing	Illumina HiSeq 2000	SRR5046617	333	WHAIPI000875-25
SRR5046616	PRJNA352648	SAMN06008525	public	Zao Ningxin	Pink Double	SRX2369075	China	Asia	China: Wuhan	Illumina HiSeq 2000	SRR5046616	69	wHAIPI000875-106
SRR5046615	PRJNA352648	SAMN06008523	public	Ying Chunfen	Pink Double	SRX2369074	China	Asia	China: Wuhan	Illumina HiSeq 2000	SRR5046615	44	wHAIPI000874-84
SRR5046614	PRJNA352648	SAMN06008522	public	Bianban Dahong	Pink Double	SRX2369073	China	Asia	China: Wuhan	Illumina HiSeq 2000	SRR5046614	332	WHAIPI000874-24
SRR5046613	PRJNA352648	SAMN06008520	public	Fenxia	Pink Double	SRX2369072	China	Asia	China: Wuhan	Illumina HiSeq 2000	SRR5046613	24	wHAIPI000873-73
SRR5046612	PRJNA352648	SAMN06008519	public	Ningxin	Pink Double	SRX2369071	China	Asia	China: Chongqing	Illumina HiSeq 2000	SRR5046612	331	WHAIPI000873-23
SRR5046611	PRJNA352648	SAMN06008517	public	Kouban Dahong	Apricot Mei	SRX2369070	China	Asia	China: Chongqing	Illumina HiSeq 2000	SRR5046611	330	WHAIPI000872-22
SRR5046610	PRJNA352648	SAMN06008516	public	Danyun Gongfen	Pink Double	SRX2369069	China	Asia	China: Chengdu	Illumina HiSeq 2000	SRR5046610	68	wHAIPI000872-105
SRR5046609	PRJNA352648	SAMN06008515	public	Chongban Fenzhu	Pink Double	SRX2369068	China	Asia	China: Wuhan	Illumina HiSeq 2000	SRR5046609	51	wHAIPI000871-92
SRR5046608	PRJNA352648	SAMN06008513	public	Xiao Gongfen	Pink Double	SRX2369067	China	Asia	China: Wuhan	Illumina HiSeq 2000	SRR5046608	329	WHAIPI000871-21
SRR5046607	PRJNA352648	SAMN06008509	public	Laoren Meidahong	Pink Double	SRX2369066	China	Asia	China: Sichuan	Illumina HiSeq 2000	SRR5046607	39	wHAIPI000870-79
SRR5046606	PRJNA352648	SAMN06008505	public	Wanhua Nanjinghong	unknow	SRX2369065	China	Asia	China: Nanjing	Illumina HiSeq 2000	SRR5046606	328	WHAIPI000870-20
SRR5046605	PRJNA352648	SAMN06008504	public	Baige Gongfen	Pink Double	SRX2369064	China	Asia	China: Chengdu	Illumina HiSeq 2000	SRR5046605	326	WHAIPI000869-19
SRR5046604	PRJNA352648	SAMN06008498	public	Jiangsha Gongfen	Pink Double	SRX2369063	China	Asia	China: Wuhan	Illumina HiSeq 2000	SRR5046604	75	wHAIPI000869-111
SRR5046603	PRJNA352648	SAMN06008497	public	Bachong Hanhong	Single Flowered	SRX2369062	China	Asia	China: Wuxi	Illumina HiSeq 2000	SRR5046603	325	WHAIPI000868-18
SRR5046602	PRJNA352648	SAMN06008496	public	Wanhua Gongfen	Pink Double	SRX2369061	China	Asia	China: Wuhan	Illumina HiSeq 2000	SRR5046602	64	wHAIPI000868-100
SRR5046601	PRJNA352648	SAMN06008487	public	Hong Qianniao	Cinnabar Purple	SRX2369060	Japan	Asia	Japan	Illumina HiSeq 2000	SRR5046601	45	wHAIPI000867-85
SRR5046600	PRJNA352648	SAMN06008476	public	Jiangnan Zhusha	Cinnabar Purple	SRX2369059	China	Asia	China: Chongqing	Illumina HiSeq 2000	SRR5046600	324	WHAIPI000867-17
SRR5046599	PRJNA352648	SAMN06008474	public	Xiaohong Zhusha	Cinnabar Purple	SRX2369058	China	Asia	China: Chongqing	Illumina HiSeq 2000	SRR5046599	323	WHAIPI000866-16
SRR5046598	PRJNA352648	SAMN06008472	public	Taohong Taige	Pink Double	SRX2369057	China	Asia	China: Chongqing	Illumina HiSeq 2000	SRR5046598	76	wHAIPI000866-112
SRR5046596	PRJNA352648	SAMN06008458	public	Nanhong Gongfen	Pink Double	SRX2369055	China	Asia	China: Nanjing	Illumina HiSeq 2000	SRR5046596	321	WHAIPI000865-15
SRR5046595	PRJNA352648	SAMN06008454	public	Biane Gongfen	Pink Double	SRX2369054	China	Asia	China: Wuhan	Illumina HiSeq 2000	SRR5046595	320	WHAIPI000864-14
SRR5046594	PRJNA352648	SAMN06008453	public	Caixi Gongfen	Pink Double	SRX2369053	China	Asia	China: Wuhan	Illumina HiSeq 2000	SRR5046594	319	WHAIPI000863-13
SRR5046593	PRJNA352648	SAMN06008447	public	Nanjing Wanfen	Pink Double	SRX2369052	China	Asia	China: Nanjing	Illumina HiSeq 2000	SRR5046593	1	wHAIPI000836-54
SRR5046592	PRJNA352648	SAMN06008430	public	Lijiang Hongmei	Pink Double	SRX2369051	China	Asia	China: Lijiang	Illumina HiSeq 2000	SRR5046592	2	wHAIPI000835-55
SRR5046591	PRJNA352648	SAMN06008428	public	Jiaozhi	Pink Double	SRX2369050	China	Asia	China: Chongqing	Illumina HiSeq 2000	SRR5046591	3	wHAIPI000834-56
SRR5046590	PRJNA352648	SAMN06008427	public	Long Youmei	Tortuosa	SRX2369049	China	Asia	China: Nanjing	Illumina HiSeq 2000	SRR5046590	4	wHAIPI000833-57
SRR5046589	PRJNA352648	SAMN06008426	public	Songchun	Apricot Mei	SRX2369048	China	Asia	China: Wuhan	Illumina HiSeq 2000	SRR5046589	5	wHAIPI000832-58
SRR5046588	PRJNA352648	SAMN06008425	public	Fenghou	Apricot Mei	SRX2369047	Japan	Asia	Japan	Illumina HiSeq 2000	SRR5046588	7	wHAIPI000831-59
SRR5046587	PRJNA352648	SAMN06008845	public	Shuangbi Chuizhi	Pendulous	SRX2369046	Japan	Asia	Japan	Illumina HiSeq 2000	SRR5046587	8	wHAIPI000830-60
SRR5046586	PRJNA352648	SAMN06008845	public	Hanxue Chuizhi	Pendulous	SRX2369045	China	Asia	China: Wuhan	Illumina HiSeq 2000	SRR5046586	9	wHAIPI000829-61
SRR5046585	PRJNA352648	SAMN06008845	public	Wufu Chuizhi	Pendulous	SRX2369044	China	Asia	China: Wuhan	Illumina HiSeq 2000	SRR5046585	13	wHAIPI000828-62
SRR5046584	PRJNA352648	SAMN06008845	public	Wanhua Chuizhi	Pendulous	SRX2369043	Japan	Asia	Japan	Illumina HiSeq 2000	SRR5046584	14	wHAIPI000827-63
SRR5046583	PRJNA352648	SAMN06008845	public	Dantai Chuizhi	Pendulous	SRX2369042	China	Asia	China: Wuhan	Illumina HiSeq 2000	SRR5046583	15	wHAIPI000826-66
SRR5046582	PRJNA352648	SAMN06008845	public	Tiaoxue Chuizhi	Pendulous	SRX2369041	China	Asia	China: Wuhan	Illumina HiSeq 2000	SRR5046582	17	wHAIPI000825-67
SRR5046581	PRJNA352648	SAMN06008845	public	Moshan Chuizhi	Pendulous	SRX2369040	China	Asia	China: Wuhan	Illumina HiSeq 2000	SRR5046581	18	wHAIPI000824-68
SRR5046580	PRJNA352648	SAMN06008845	public	Fenpi Chuizhi	Pendulous	SRX2369039	China	Asia	China: Wuhan	Illumina HiSeq 2000	SRR5046580	21	wHAIPI000823-70
SRR5052943	PRJNA352648	SAMN06008837	public	Mountain peach		SRX2369332	China	Asia	China: Beijing	Illumina HiSeq 2000	SRR5052943	139	wHAIPI001025-41
SRR5046736	PRJNA352648	SAMN06008725	public	Plum		SRX2369195	China	Asia	China: Beijing	Illumina HiSeq 2000	SRR5046736	110	wHAIPI000953-25

## Sheet: Table S2
Supplementary Table S2. The type and number of Prunus accessions
NCBI.ID	Latin name	subgenra	species	Name	inflorescence type
NC_053693.1	P.apetala	Cerusus	Pseudocerasus	Pap1	corymbose group
KY101150.1	P.armeniaca	Prunus	Armeniaca	Pa1	solitary-ﬂower group
KY101151.1	P.armeniaca	Prunus	Armeniaca	Pa2	solitary-ﬂower group
MH700954.1	P.armeniaca	Prunus	Armeniaca	Pa3	solitary-ﬂower group
NC_043901.1	P.armeniaca	Prunus	Armeniaca	Par1	solitary-ﬂower group
MT576886.1	P.avium	Cerusus	Eucerasus	Pav1	the racemose group
MT576923.1	P.avium	Cerusus	Eucerasus	Pav2	the racemose group
NC_044701.1	P.avium	Cerusus	Eucerasus	Pav3	the racemose group
OP598110.1	P.avium	Cerusus	Eucerasus	Pav4	the racemose group
NC_068700.1	P.brachypoda	Padus	padus	Pb1	the racemose group
MG827394.1	P.campanulata	Cerusus	Pseudocerasus	Pc1	corymbose group
MT576846.1	P.campanulata	Cerusus	Pseudocerasus	Pca1	corymbose group
NC_044123.1	P.campanulata	Cerusus	Pseudocerasus	Pcam3	corymbose group
MN418903.1	P.cerasifera	Prunus	salicina	Pce1	solitary-ﬂower group
MW406470.1	P.cerasifera	Prunus	salicina	Pce2	solitary-ﬂower group
NC_068605.1	P.cerasifera	Prunus	salicina	Pcer4	solitary-ﬂower group
MT576916.1	P.cerasoides	Lobopetalum	Lobopetalum	Pcer1	corymbose group
MT576927.1	P.cerasoides	Lobopetalum	Lobopetalum	Pcer2	corymbose group
MZ677129.1	P.cerasoides	Lobopetalum	Lobopetalum	Pcer3	corymbose group
MW477433.1	P.cerasus	Cerusus	Eucerasus	Pcera1	corymbose group
NC_066420.1	P.cerasus	Cerusus	Eucerasus	Pcera2	corymbose group
MT747185.1	P.clarofolia	Cerusus	Lobopetalum	Pcl1	corymbose group
OQ271042.1	P.conadenia	Cerusus	Lobopetalum	Pcona1	corymbose group
MT374065.1	P.conradinae	Cerusus	Lobopetalum	Pco1	corymbose group
MZ231124.1	P.conradinae	Cerusus	Lobopetalum	Pco2	corymbose group
NC_066417.1	P.conradinae	Cerusus	Lobopetalum	Pco3	corymbose group
NC_066416.1	P.crataegifolia	Cerusus	Lobopetalum	Pcra1	solitary-ﬂower group
MK634746.1	P.davidiana	Amygdalus	Peach	Pda1	solitary-ﬂower group
MT019558.1	P.davidiana	Amygdalus	Peach	Pda2	solitary-ﬂower group
NC_039735.1	P.davidiana	Amygdalus	Peach	Pda3	solitary-ﬂower group
NC_056362.1	P.discadenia	Cerusus	Lobopetalum	Pdis1	the racemose group
MN158647.1	P.discoidea	Cerusus	Lobopetalum	Pdi1	corymbose group
MT576859.1	P.discoidea	Cerusus	Lobopetalum	Pdi2	corymbose group
MT576860.1	P.discoidea	Cerusus	Lobopetalum	Pdi3	corymbose group
NC_066424.1	P.dolichadenia	Cerusus	Lobopetalum	Pdol1	corymbose group
MW406464.1	P.domestica	Prunus	salicina	Pdo1	solitary-ﬂower group
MW406471.1	P.domestica	Prunus	salicina	Pdo2	solitary-ﬂower group
MT576918.1	P.duclouxii	Cerusus	Lobopetalum	Pdu1	corymbose group
KY101152.1	P.dulcis	Amygdalus	Amygdalus	Pd1	solitary-ﬂower group
MH727486.1	P.dulcis	Amygdalus	Amygdalus	Pd2	solitary-ﬂower group
MT019559.1	P.dulcis	Amygdalus	Amygdalus	Pd3	solitary-ﬂower group
MN389436.1	P.emarginata	unknow	unknow	Pe1	corymbose group
NC_054253.1	P.fasciculata	unknow	unknow	Pfa2	unknow
MK798146.1	P.ferganensis	Amygdalus	Peach	Pf1	solitary-ﬂower group
MT576873.1	P.fruticosa	Cerusus	Lobopetalum	Pfr1	corymbose group
MW477434.1	P.fruticosa	Cerusus	Lobopetalum	Pfr2	corymbose group
NC_059022.1	P.fujianensis	unknow	unknow	Pfu1	unknow
MW599984.1	P.glandulosa	Prunus	salicina	Pg1	corymbose group
NC_059024.1	P.gongshanensis	Maddenia	Maddenia	Pgo1	unknow
MN864481.1	P.himalaica	Maddenia	Maddenia	Phi1	the racemose group
NC_059025.1	P.himalaica	Maddenia	Maddenia	Phi2	the racemose group
MN259192.1	P.humilis	Prunus	salicina	Ph1	corymbose group
MN864484.1	P.hypoleuca	Maddenia	Maddenia	Phy1	the racemose group
NC_059027.1	P.hypoleuca	Maddenia	Maddenia	Phy2	the racemose group
MN864485.1	P.hypoxantha	Maddenia	Maddenia	Phyp1	the racemose group
NC_053881.1	P.hypoxantha	Maddenia	Maddenia	Phyp2	the racemose group
MN864488.1	P.incisoserrata	Maddenia	Maddenia	Pi1	the racemose group
MN864490.1	P.incisoserrata	Maddenia	Maddenia	Pi2	the racemose group
NC_059023.1	P.incisoserrata	Maddenia	Maddenia	Pi3	the racemose group
MN652612.1	P.jamasakura	Cerusus	Pseudocerasus	Pj1	corymbose group
OM272947.1	P.japonica	Prunus	Microcerasus	Pja1	solitary-ﬂower group
NC_053689.1	P.jingningensis	Cerusus	Pseudocerasus	Pji1	corymbose group
MT247723.1	P.kansuensis	Amygdalus	Peach	Pk1	solitary-ﬂower group
NC_023956.1	P.kansuensis	Amygdalus	Peach	Pk2	solitary-ﬂower group
NC_068706.1	P.laurocerasus	laurocerasus	laurocerasus	Pla1	the racemose group
MN913372.1	P.leveilleana	Cerusus	Pseudocerasus	Pl1	corymbose group
OM272945.1	P.maackii	padus	padus	Pmaa2	the racemose group
MW477435.1	P.mahaleb	Cerusus	Lobopetalum	Pmah1	corymbose group
MW599985.1	P.mandshurica	Prunus	armeniaca	Pman1	solitary-ﬂower group
NC_068703.1	P.mandshurica	Prunus	armeniaca	Pman2	solitary-ﬂower group
NC_045230.1	P.matuurae	Cerusus	Lobopetalum	Pmat1	corymbose group
MK911758.1	P.maximowiczii	Cerusus	Phyllomahaleb	Pma1	corymbose group
NC_026981.1	P.maximowiczii	Cerusus	Phyllomahaleb	Pmax1	corymbose group
MK798147.1	P.mira	Amygdalus	Peach	Pmi1	solitary-ﬂower group
NC_040125.1	P.mira	Amygdalus	Peach	Pmi2	solitary-ﬂower group
KY073235.1	P.mongolica	Amygdalus	Amygdalus	Pm1	solitary-ﬂower group
MH727485.1	P.mongolica	Amygdalus	Amygdalus	Pm2	solitary-ﬂower group
MT247724.1	P.mongolica	Amygdalus	Amygdalus	Pmo1	solitary-ﬂower group
NC_037849.1	P.mongolica	Amygdalus	Amygdalus	Pmon1	solitary-ﬂower group
NC_068702.1	P.napaulensis	padus	padus	Pn1	the racemose group
NC_068701.1	P.obtusata	padus	padus	Po1	the racemose group
NC_026982.1	P.padus	padus	padus	Ppa1	the racemose group
OM272946.1	P.padus	padus	padus	Ppa2	the racemose group
KY101153.1	P.pedunculata	Amygdalus	Amygdalus	Pp1	solitary-ﬂower group
MG869261.1	P.pedunculata	Amygdalus	Amygdalus	Pp2	solitary-ﬂower group
NC_037850.1	P.pedunculata	Amygdalus	Amygdalus	Pp3	solitary-ﬂower group
MN427872.1	P.pensylvanica	Cerusus	Eucerasus	Ppe1	corymbose group
MW698812.1	P.persica	Amygdalus	Peach	Pper1	solitary-ﬂower group
NC_014697.1	P.persica	Amygdalus	Peach	Pper2	solitary-ﬂower group
OL449945.1	P.persica	Amygdalus	Peach	Pper3	solitary-ﬂower group
ON557295.1	P.phaeosticta	laurocerasus	laurocerasus	Ppha1	the racemose group
NC_065751.1	P.phaeosticta.voucher	laurocerasus	laurocerasus	Pph1	the racemose group
NC_066411.1	P.pleiocerasus	Cerusus	Lobopetalum	Ppl1	corymbose group
OQ271045.1	P.polytricha	Cerusus	Lobopetalum	Ppo1	corymbose group
MT576925.1	P.pseudocerasus	Cerusus	Lobopetalum	Pps1	corymbose group
NC_030599.1	P.pseudocerasus	Cerusus	Lobopetalum	Pps2	corymbose group
MT576865.1	P.pusilliflora	Cerusus	Lobopetalum	Ppu1	corymbose group
NC_066414.1	P.pusilliflora	Cerusus	Lobopetalum	Ppu2	corymbose group
NC_048528.1	P.rufa	Cerusus	Lobopetalum	Pr1	corymbose group
MW406467.1	P.salicina	Prunus	salicina	Psal1	solitary-ﬂower group
MW406468.1	P.salicina	Prunus	salicina	Psal2	solitary-ﬂower group
NC_047442.1	P.salicina	Prunus	salicina	Psal3	solitary-ﬂower group
MW392082.1	P.sargentii	Cerusus	Pseudocerasus	Psa1	corymbose group
NC_064106.1	P.schneideriana	Cerusus	Lobopetalum	Psc1	corymbose group
OL685378.1	P.schneideriana	Cerusus	Lobopetalum	Psc2	corymbose group
ON186528.1	P.schneideriana	Cerusus	Lobopetalum	Psc3	corymbose group
MK905684.1	P.serotina	padus	padus	Pse1	the racemose group
NC_036133.1	P.serotina	padus	padus	Pse2	the racemose group
KP760073.1	P.serrulata	Cerusus	Lobopetalum	Ps1	corymbose group
MT576856.1	P.serrulata	Cerusus	Lobopetalum	Ps2	corymbose group
MT576877.1	P.serrulata_var	Cerusus	Lobopetalum	Ps3	corymbose group
KY101154.1	P.sibirica	Prunus	armeniaca	Psi1	solitary-ﬂower group
MK905685.1	P.sibirica	Prunus	armeniaca	Psi2	solitary-ﬂower group
NC_068704.1	P.sibirica	Prunus	armeniaca	Psi3	solitary-ﬂower group
MW406463.1	P.simonii	Prunus	salicina	Psim1	unknow
OM162024.1	P.sp._Mt_Wuyi	unknow	unknow	Psp2	unknow
NC_043921.1	P.speciosa	Cerusus	Pseudocerasus	Psp1	corymbose group
NC_068705.1	P.stipulacea	Cerusus	Lobopetalum	Psti1	corymbose group
KP760074.1	P.subhirtella	Cerusus	Pseudocerasus	Psu1	solitary-ﬂower group
KP760075.1	P.subhirtella	Cerusus	Pseudocerasus	Psu2	solitary-ﬂower group
MN695296.1	P.subhirtella	Cerusus	Pseudocerasus	Psu3	solitary-ﬂower group
NC_066423.1	P.szechuanica	Cerusus	Lobopetalum	Psz1	corymbose group
OM084947.1	P.takasagomontana	Cerusus	Pseudocerasus	Ptaka1	unknow
NC_039379.1	P.takesimensis	unknow	unknow	Ptak1	unknow
MK780039.1	P.tangutica	Amygdalus	Amygdalus	Pta1	solitary-ﬂower group
MZ145044.1	P.tangutica	Amygdalus	Amygdalus	Pta2	solitary-ﬂower group
NC_066422.1	P.tatsienensis	Cerusus	Lobopetalum	Ptat1	corymbose group
MK764428.1	P.tenella	Amygdalus	Amygdalus	Pte1	solitary-ﬂower group
OP598112.1	P.tianshanica	Cerusus	Lobopetalum	Ptia1	solitary-ﬂower group
MK911759.1	P.tomentosa	Cerusus	Lobopetalum	Pto1	solitary-ﬂower group
MT576914.1	P.tomentosa	Cerusus	Lobopetalum	Pto2	solitary-ﬂower group
MT576930.1	P.tomentosa	Cerusus	Lobopetalum	Pto3	solitary-ﬂower group
MW477437.1	P.tomentosa	Cerusus	Lobopetalum	Pto5	solitary-ﬂower group
NC_036394.1	P.tomentosa	Cerusus	Lobopetalum	Pto4	solitary-ﬂower group
NC_064108.1	P.trichantha	Cerusus	Pseudocerasus	Ptri1	corymbose group
NC_066412.1	P.trichostoma	Cerusus	Lobopetalum	Ptr1	corymbose group
OQ992641.1	P.trichostoma	Cerusus	Lobopetalum	Ptri2	corymbose group
KY101155.1	P.triloba	Amygdalus	flowering plum	Pt1	solitary-ﬂower group
MH748555.1	P.triloba	Amygdalus	flowering plum	Pt2	solitary-ﬂower group
MT937181.1	P.triloba	Amygdalus	flowering plum	Pt5	solitary-ﬂower group
MW477438.1	P.triloba	Amygdalus	flowering plum	Pt4	solitary-ﬂower group
NC_046742.1	P.triloba	Amygdalus	flowering plum	Pt3	solitary-ﬂower group
MK905688.1	P.ussuriensis	Prunus	salicina	Pu1	solitary-ﬂower group
NC_065730.1	P.ussuriensis	Prunus	salicina	Pu2	solitary-ﬂower group
NC_068699.1	P.virginiana	Padus	padus	Pv1	the racemose group
OK143434.1	P.virginiana	Padus	padus	Pvi1	the racemose group
MN864492.1	P.wilsonii	Padus	padus	Pw1	the racemose group
NC_059026.1	P.wilsonii	Padus	padus	Pw2	the racemose group
KP732472.1	P.yedoensis	Cerusus	Pseudocerasus	Py1	corymbose group
KU985054.1	P.yedoensis	Cerusus	Pseudocerasus	Py2	corymbose group
NC_026980.1	P.yedoensis	Cerusus	Pseudocerasus	Py3	corymbose group
NC_072950.1	P.yunnanensis	Cerusus	Lobopetalum	Py4	corymbose group
NC_062793.1	P.zhengheensis	Prunus	armeniaca	Pz1	solitary-ﬂower group
MK911768.1	P.zippeliana	laurocerasus	laurocerasus	Pz1	the racemose group
NC_043926.1	P.zippeliana	laurocerasus	laurocerasus	Pz1	the racemose group
NC_072914.1	(outgroup)Neillia gracilis
NC_063474.1	(outgroup)Prinsepia uniflora
SRR5046580	P.mume	Prunus	P.mume	21	solitary-ﬂower group
SRR5046581	P.mume	Prunus	P.mume	18	solitary-ﬂower group
SRR5046582	P.mume	Prunus	P.mume	17	solitary-ﬂower group
SRR5046583	P.mume	Prunus	P.mume	15	solitary-ﬂower group
SRR5046584	P.mume	Prunus	P.mume	14	solitary-ﬂower group
SRR5046585	P.mume	Prunus	P.mume	13	solitary-ﬂower group
SRR5046586	P.mume	Prunus	P.mume	9	solitary-ﬂower group
SRR5046587	P.mume	Prunus	P.mume	8	solitary-ﬂower group
SRR5046588	P.mume	Prunus	P.mume	7	solitary-ﬂower group
SRR5046589	P.mume	Prunus	P.mume	5	solitary-ﬂower group
SRR5046590	P.mume	Prunus	P.mume	4	solitary-ﬂower group
SRR5046591	P.mume	Prunus	P.mume	3	solitary-ﬂower group
SRR5046592	P.mume	Prunus	P.mume	2	solitary-ﬂower group
SRR5046593	P.mume	Prunus	P.mume	1	solitary-ﬂower group
SRR5046594	P.mume	Prunus	P.mume	319	solitary-ﬂower group
SRR5046595	P.mume	Prunus	P.mume	320	solitary-ﬂower group
SRR5046596	P.mume	Prunus	P.mume	321	solitary-ﬂower group
SRR5046598	P.mume	Prunus	P.mume	76	solitary-ﬂower group
SRR5046599	P.mume	Prunus	P.mume	323	solitary-ﬂower group
SRR5046600	P.mume	Prunus	P.mume	324	solitary-ﬂower group
SRR5046601	P.mume	Prunus	P.mume	45	solitary-ﬂower group
SRR5046602	P.mume	Prunus	P.mume	64	solitary-ﬂower group
SRR5046603	P.mume	Prunus	P.mume	325	solitary-ﬂower group
SRR5046604	P.mume	Prunus	P.mume	75	solitary-ﬂower group
SRR5046605	P.mume	Prunus	P.mume	326	solitary-ﬂower group
SRR5046606	P.mume	Prunus	P.mume	328	solitary-ﬂower group
SRR5046607	P.mume	Prunus	P.mume	39	solitary-ﬂower group
SRR5046608	P.mume	Prunus	P.mume	329	solitary-ﬂower group
SRR5046609	P.mume	Prunus	P.mume	51	solitary-ﬂower group
SRR5046610	P.mume	Prunus	P.mume	68	solitary-ﬂower group
SRR5046611	P.mume	Prunus	P.mume	330	solitary-ﬂower group
SRR5046612	P.mume	Prunus	P.mume	331	solitary-ﬂower group
SRR5046613	P.mume	Prunus	P.mume	24	solitary-ﬂower group
SRR5046614	P.mume	Prunus	P.mume	332	solitary-ﬂower group
SRR5046615	P.mume	Prunus	P.mume	44	solitary-ﬂower group
SRR5046616	P.mume	Prunus	P.mume	69	solitary-ﬂower group
SRR5046617	P.mume	Prunus	P.mume	333	solitary-ﬂower group
SRR5046618	P.mume	Prunus	P.mume	334	solitary-ﬂower group
SRR5046619	P.mume	Prunus	P.mume	37	solitary-ﬂower group
SRR5046620	P.mume	Prunus	P.mume	335	solitary-ﬂower group
SRR5046621	P.mume	Prunus	P.mume	42	solitary-ﬂower group
SRR5046622	P.mume	Prunus	P.mume	336	solitary-ﬂower group
SRR5046623	P.mume	Prunus	P.mume	43	solitary-ﬂower group
SRR5046624	P.mume	Prunus	P.mume	337	solitary-ﬂower group
SRR5046625	P.mume	Prunus	P.mume	47	solitary-ﬂower group
SRR5046626	P.mume	Prunus	P.mume	338	solitary-ﬂower group
SRR5046627	P.mume	Prunus	P.mume	54	solitary-ﬂower group
SRR5046628	P.mume	Prunus	P.mume	339	solitary-ﬂower group
SRR5046629	P.mume	Prunus	P.mume	57	solitary-ﬂower group
SRR5046630	P.mume	Prunus	P.mume	341	solitary-ﬂower group
SRR5046631	P.mume	Prunus	P.mume	53	solitary-ﬂower group
SRR5046632	P.mume	Prunus	P.mume	342	solitary-ﬂower group
SRR5046633	P.mume	Prunus	P.mume	56	solitary-ﬂower group
SRR5046634	P.mume	Prunus	P.mume	343	solitary-ﬂower group
SRR5046635	P.mume	Prunus	P.mume	27	solitary-ﬂower group
SRR5046636	P.mume	Prunus	P.mume	85	solitary-ﬂower group
SRR5046637	P.mume	Prunus	P.mume	344	solitary-ﬂower group
SRR5046638	P.mume	Prunus	P.mume	88	solitary-ﬂower group
SRR5046639	P.mume	Prunus	P.mume	345	solitary-ﬂower group
SRR5046640	P.mume	Prunus	P.mume	346	solitary-ﬂower group
SRR5046641	P.mume	Prunus	P.mume	46	solitary-ﬂower group
SRR5046642	P.mume	Prunus	P.mume	82	solitary-ﬂower group
SRR5046643	P.mume	Prunus	P.mume	347	solitary-ﬂower group
SRR5046644	P.mume	Prunus	P.mume	70	solitary-ﬂower group
SRR5046645	P.mume	Prunus	P.mume	348	solitary-ﬂower group
SRR5046646	P.mume	Prunus	P.mume	349	solitary-ﬂower group
SRR5046647	P.mume	Prunus	P.mume	62	solitary-ﬂower group
SRR5046648	P.mume	Prunus	P.mume	401	solitary-ﬂower group
SRR5046649	P.mume	Prunus	P.mume	25	solitary-ﬂower group
SRR5046650	P.mume	Prunus	P.mume	406	solitary-ﬂower group
SRR5046651	P.mume	Prunus	P.mume	41	solitary-ﬂower group
SRR5046652	P.mume	Prunus	P.mume	411	solitary-ﬂower group
SRR5046653	P.mume	Prunus	P.mume	49	solitary-ﬂower group
SRR5046654	P.mume	Prunus	P.mume	60	solitary-ﬂower group
SRR5046655	P.mume	Prunus	P.mume	89	solitary-ﬂower group
SRR5046656	P.mume	Prunus	P.mume	80	solitary-ﬂower group
SRR5046657	P.mume	Prunus	P.mume	23	solitary-ﬂower group
SRR5046658	P.mume	Prunus	P.mume	36	solitary-ﬂower group
SRR5046659	P.mume	Prunus	P.mume	71	solitary-ﬂower group
SRR5046660	P.mume	Prunus	P.mume	435	solitary-ﬂower group
SRR5046661	P.mume	Prunus	P.mume	78	solitary-ﬂower group
SRR5046662	P.mume	Prunus	P.mume	433	solitary-ﬂower group
SRR5046663	P.mume	Prunus	P.mume	430	solitary-ﬂower group
SRR5046664	P.mume	Prunus	P.mume	48	solitary-ﬂower group
SRR5046665	P.mume	Prunus	P.mume	444	solitary-ﬂower group
SRR5046666	P.mume	Prunus	P.mume	61	solitary-ﬂower group
SRR5046667	P.mume	Prunus	P.mume	72	solitary-ﬂower group
SRR5046668	P.mume	Prunus	P.mume	67	solitary-ﬂower group
SRR5046669	P.mume	Prunus	P.mume	471	solitary-ﬂower group
SRR5046670	P.mume	Prunus	P.mume	77	solitary-ﬂower group
SRR5046671	P.mume	Prunus	P.mume	120	solitary-ﬂower group
SRR5046672	P.mume	Prunus	P.mume	473	solitary-ﬂower group
SRR5046673	P.mume	Prunus	P.mume	33	solitary-ﬂower group
SRR5046674	P.mume	Prunus	P.mume	63	solitary-ﬂower group
SRR5046675	P.mume	Prunus	P.mume	50	solitary-ﬂower group
SRR5046676	P.mume	Prunus	P.mume	66	solitary-ﬂower group
SRR5046677	P.mume	Prunus	P.mume	124	solitary-ﬂower group
SRR5046678	P.mume	Prunus	P.mume	22	solitary-ﬂower group
SRR5046679	P.mume	Prunus	P.mume	363	solitary-ﬂower group
SRR5046680	P.mume	Prunus	P.mume	131	solitary-ﬂower group
SRR5046681	P.mume	Prunus	P.mume	314	solitary-ﬂower group
SRR5046682	P.mume	Prunus	P.mume	415	solitary-ﬂower group
SRR5046683	P.mume	Prunus	P.mume	359	solitary-ﬂower group
SRR5046684	P.mume	Prunus	P.mume	26	solitary-ﬂower group
SRR5046685	P.mume	Prunus	P.mume	373	solitary-ﬂower group
SRR5046686	P.mume	Prunus	P.mume	6	solitary-ﬂower group
SRR5046687	P.mume	Prunus	P.mume	453	solitary-ﬂower group
SRR5046688	P.mume	Prunus	P.mume	133	solitary-ﬂower group
SRR5046689	P.mume	Prunus	P.mume	11	solitary-ﬂower group
SRR5046690	P.mume	Prunus	P.mume	136	solitary-ﬂower group
SRR5046691	P.mume	Prunus	P.mume	19	solitary-ﬂower group
SRR5046692	P.mume	Prunus	P.mume	313	solitary-ﬂower group
SRR5046693	P.mume	Prunus	P.mume	30	solitary-ﬂower group
SRR5046694	P.mume	Prunus	P.mume	353	solitary-ﬂower group
SRR5046695	P.mume	Prunus	P.mume	418	solitary-ﬂower group
SRR5046696	P.mume	Prunus	P.mume	28	solitary-ﬂower group
SRR5046697	P.mume	Prunus	P.mume	360	solitary-ﬂower group
SRR5046698	P.mume	Prunus	P.mume	456	solitary-ﬂower group
SRR5046699	P.mume	Prunus	P.mume	151	solitary-ﬂower group
SRR5046700	P.mume	Prunus	P.mume	355	solitary-ﬂower group
SRR5046701	P.mume	Prunus	P.mume	358	solitary-ﬂower group
SRR5046702	P.mume	Prunus	P.mume	20	solitary-ﬂower group
SRR5046703	P.mume	Prunus	P.mume	356	solitary-ﬂower group
SRR5046704	P.mume	Prunus	P.mume	10	solitary-ﬂower group
SRR5046705	P.mume	Prunus	P.mume	362	solitary-ﬂower group
SRR5046706	P.mume	Prunus	P.mume	142	solitary-ﬂower group
SRR5046707	P.mume	Prunus	P.mume	147	solitary-ﬂower group
SRR5046708	P.mume	Prunus	P.mume	366	solitary-ﬂower group
SRR5046709	P.mume	Prunus	P.mume	318	solitary-ﬂower group
SRR5046710	P.mume	Prunus	P.mume	12	solitary-ﬂower group
SRR5046711	P.mume	Prunus	P.mume	414	solitary-ﬂower group
SRR5046712	P.mume	Prunus	P.mume	90	solitary-ﬂower group
SRR5046713	P.mume	Prunus	P.mume	91	solitary-ﬂower group
SRR5046714	P.mume	Prunus	P.mume	352	solitary-ﬂower group
SRR5046715	P.mume	Prunus	P.mume	92	solitary-ﬂower group
SRR5046716	P.mume	Prunus	P.mume	144	solitary-ﬂower group
SRR5046717	P.mume	Prunus	P.mume	16	solitary-ﬂower group
SRR5046718	P.mume	Prunus	P.mume	93	solitary-ﬂower group
SRR5046719	P.mume	Prunus	P.mume	95	solitary-ﬂower group
SRR5046720	P.mume	Prunus	P.mume	153	solitary-ﬂower group
SRR5046721	P.mume	Prunus	P.mume	97	solitary-ﬂower group
SRR5046722	P.mume	Prunus	P.mume	154	solitary-ﬂower group
SRR5046723	P.mume	Prunus	P.mume	99	solitary-ﬂower group
SRR5046724	P.mume	Prunus	P.mume	155	solitary-ﬂower group
SRR5046725	P.mume	Prunus	P.mume	102	solitary-ﬂower group
SRR5046726	P.mume	Prunus	P.mume	160	solitary-ﬂower group
SRR5046727	P.mume	Prunus	P.mume	106	solitary-ﬂower group
SRR5046728	P.mume	Prunus	P.mume	161	solitary-ﬂower group
SRR5046729	P.mume	Prunus	P.mume	107	solitary-ﬂower group
SRR5046730	P.mume	Prunus	P.mume	162	solitary-ﬂower group
SRR5046731	P.mume	Prunus	P.mume	108	solitary-ﬂower group
SRR5046732	P.mume	Prunus	P.mume	164	solitary-ﬂower group
SRR5046733	P.mume	Prunus	P.mume	109	solitary-ﬂower group
SRR5046734	P.mume	Prunus	P.mume	166	solitary-ﬂower group
SRR5046736	P.mume	Prunus	P.mume	P110	solitary-ﬂower group
SRR5046737	P.mume	Prunus	P.mume	167	solitary-ﬂower group
SRR5046738	P.mume	Prunus	P.mume	113	solitary-ﬂower group
SRR5046739	P.mume	Prunus	P.mume	168	solitary-ﬂower group
SRR5046740	P.mume	Prunus	P.mume	114	solitary-ﬂower group
SRR5046741	P.mume	Prunus	P.mume	169	solitary-ﬂower group
SRR5046742	P.mume	Prunus	P.mume	115	solitary-ﬂower group
SRR5046743	P.mume	Prunus	P.mume	175	solitary-ﬂower group
SRR5046744	P.mume	Prunus	P.mume	117	solitary-ﬂower group
SRR5046745	P.mume	Prunus	P.mume	179	solitary-ﬂower group
SRR5046746	P.mume	Prunus	P.mume	118	solitary-ﬂower group
SRR5046747	P.mume	Prunus	P.mume	181	solitary-ﬂower group
SRR5046748	P.mume	Prunus	P.mume	119	solitary-ﬂower group
SRR5046749	P.mume	Prunus	P.mume	182	solitary-ﬂower group
SRR5046750	P.mume	Prunus	P.mume	121	solitary-ﬂower group
SRR5046751	P.mume	Prunus	P.mume	111	solitary-ﬂower group
SRR5046752	P.mume	Prunus	P.mume	126	solitary-ﬂower group
SRR5046753	P.mume	Prunus	P.mume	112	solitary-ﬂower group
SRR5046754	P.mume	Prunus	P.mume	129	solitary-ﬂower group
SRR5046755	P.mume	Prunus	P.mume	116	solitary-ﬂower group
SRR5046756	P.mume	Prunus	P.mume	132	solitary-ﬂower group
SRR5052829	P.mume	Prunus	P.mume	123	solitary-ﬂower group
SRR5052830	P.mume	Prunus	P.mume	134	solitary-ﬂower group
SRR5052831	P.mume	Prunus	P.mume	125	solitary-ﬂower group
SRR5052832	P.mume	Prunus	P.mume	127	solitary-ﬂower group
SRR5052833	P.mume	Prunus	P.mume	128	solitary-ﬂower group
SRR5052834	P.mume	Prunus	P.mume	130	solitary-ﬂower group
SRR5052835	P.mume	Prunus	P.mume	192	solitary-ﬂower group
SRR5052836	P.mume	Prunus	P.mume	196	solitary-ﬂower group
SRR5052837	P.mume	Prunus	P.mume	210	solitary-ﬂower group
SRR5052838	P.mume	Prunus	P.mume	212	solitary-ﬂower group
SRR5052839	P.mume	Prunus	P.mume	221	solitary-ﬂower group
SRR5052840	P.mume	Prunus	P.mume	224	solitary-ﬂower group
SRR5052841	P.mume	Prunus	P.mume	230	solitary-ﬂower group
SRR5052842	P.mume	Prunus	P.mume	209	solitary-ﬂower group
SRR5052843	P.mume	Prunus	P.mume	237	solitary-ﬂower group
SRR5052844	P.mume	Prunus	P.mume	198	solitary-ﬂower group
SRR5052845	P.mume	Prunus	P.mume	239	solitary-ﬂower group
SRR5052846	P.mume	Prunus	P.mume	213	solitary-ﬂower group
SRR5052847	P.mume	Prunus	P.mume	165	solitary-ﬂower group
SRR5052848	P.mume	Prunus	P.mume	240	solitary-ﬂower group
SRR5052849	P.mume	Prunus	P.mume	204	solitary-ﬂower group
SRR5052850	P.mume	Prunus	P.mume	295	solitary-ﬂower group
SRR5052851	P.mume	Prunus	P.mume	140	solitary-ﬂower group
SRR5052852	P.mume	Prunus	P.mume	296	solitary-ﬂower group
SRR5052853	P.mume	Prunus	P.mume	158	solitary-ﬂower group
SRR5052854	P.mume	Prunus	P.mume	298	solitary-ﬂower group
SRR5052855	P.mume	Prunus	P.mume	229	solitary-ﬂower group
SRR5052856	P.mume	Prunus	P.mume	299	solitary-ﬂower group
SRR5052857	P.mume	Prunus	P.mume	184	solitary-ﬂower group
SRR5052858	P.mume	Prunus	P.mume	303	solitary-ﬂower group
SRR5052859	P.mume	Prunus	P.mume	214	solitary-ﬂower group
SRR5052860	P.mume	Prunus	P.mume	304	solitary-ﬂower group
SRR5052861	P.mume	Prunus	P.mume	159	solitary-ﬂower group
SRR5052862	P.mume	Prunus	P.mume	305	solitary-ﬂower group
SRR5052863	P.mume	Prunus	P.mume	178	solitary-ﬂower group
SRR5052864	P.mume	Prunus	P.mume	306	solitary-ﬂower group
SRR5052865	P.mume	Prunus	P.mume	222	solitary-ﬂower group
SRR5052866	P.mume	Prunus	P.mume	311	solitary-ﬂower group
SRR5052867	P.mume	Prunus	P.mume	202	solitary-ﬂower group
SRR5052868	P.mume	Prunus	P.mume	376	solitary-ﬂower group
SRR5052869	P.mume	Prunus	P.mume	148	solitary-ﬂower group
SRR5052870	P.mume	Prunus	P.mume	377	solitary-ﬂower group
SRR5052871	P.mume	Prunus	P.mume	246	solitary-ﬂower group
SRR5052872	P.mume	Prunus	P.mume	378	solitary-ﬂower group
SRR5052873	P.mume	Prunus	P.mume	174	solitary-ﬂower group
SRR5052874	P.mume	Prunus	P.mume	379	solitary-ﬂower group
SRR5052875	P.mume	Prunus	P.mume	199	solitary-ﬂower group
SRR5052876	P.mume	Prunus	P.mume	402	solitary-ﬂower group
SRR5052877	P.mume	Prunus	P.mume	137	solitary-ﬂower group
SRR5052878	P.mume	Prunus	P.mume	413	solitary-ﬂower group
SRR5052879	P.mume	Prunus	P.mume	172	solitary-ﬂower group
SRR5052880	P.mume	Prunus	P.mume	31	solitary-ﬂower group
SRR5052881	P.mume	Prunus	P.mume	193	solitary-ﬂower group
SRR5052882	P.mume	Prunus	P.mume	32	solitary-ﬂower group
SRR5052883	P.mume	Prunus	P.mume	52	solitary-ﬂower group
SRR5052884	P.mume	Prunus	P.mume	228	solitary-ﬂower group
SRR5052885	P.mume	Prunus	P.mume	58	solitary-ﬂower group
SRR5052886	P.mume	Prunus	P.mume	157	solitary-ﬂower group
SRR5052887	P.mume	Prunus	P.mume	59	solitary-ﬂower group
SRR5052888	P.mume	Prunus	P.mume	218	solitary-ﬂower group
SRR5052889	P.mume	Prunus	P.mume	79	solitary-ﬂower group
SRR5052890	P.mume	Prunus	P.mume	138	solitary-ﬂower group
SRR5052891	P.mume	Prunus	P.mume	81	solitary-ﬂower group
SRR5052892	P.mume	Prunus	P.mume	232	solitary-ﬂower group
SRR5052893	P.mume	Prunus	P.mume	83	solitary-ﬂower group
SRR5052894	P.mume	Prunus	P.mume	180	solitary-ﬂower group
SRR5052895	P.mume	Prunus	P.mume	94	solitary-ﬂower group
SRR5052896	P.mume	Prunus	P.mume	207	solitary-ﬂower group
SRR5052897	P.mume	Prunus	P.mume	235	solitary-ﬂower group
SRR5052898	P.mume	Prunus	P.mume	219	solitary-ﬂower group
SRR5052899	P.mume	Prunus	P.mume	236	solitary-ﬂower group
SRR5052900	P.mume	Prunus	P.mume	227	solitary-ﬂower group
SRR5052901	P.mume	Prunus	P.mume	250	solitary-ﬂower group
SRR5052902	P.mume	Prunus	P.mume	173	solitary-ﬂower group
SRR5052903	P.mume	Prunus	P.mume	251	solitary-ﬂower group
SRR5052904	P.mume	Prunus	P.mume	231	solitary-ﬂower group
SRR5052905	P.mume	Prunus	P.mume	269	solitary-ﬂower group
SRR5052906	P.mume	Prunus	P.mume	265	solitary-ﬂower group
SRR5052907	P.mume	Prunus	P.mume	150	solitary-ﬂower group
SRR5052908	P.mume	Prunus	P.mume	146	solitary-ﬂower group
SRR5052909	P.mume	Prunus	P.mume	141	solitary-ﬂower group
SRR5052910	P.mume	Prunus	P.mume	149	solitary-ﬂower group
SRR5052911	P.mume	Prunus	P.mume	215	solitary-ﬂower group
SRR5052912	P.mume	Prunus	P.mume	261	solitary-ﬂower group
SRR5052913	P.mume	Prunus	P.mume	152	solitary-ﬂower group
SRR5052914	P.mume	Prunus	P.mume	200	solitary-ﬂower group
SRR5052930	P.mume	Prunus	P.mume	156	solitary-ﬂower group
SRR5052931	P.mume	Prunus	P.mume	163	solitary-ﬂower group
SRR5052932	P.mume	Prunus	P.mume	170	solitary-ﬂower group
SRR5052933	P.mume	Prunus	P.mume	190	solitary-ﬂower group
SRR5052937	P.mume	Prunus	P.mume	243	solitary-ﬂower group
SRR5052943	P.mume	Prunus	P.mume	P139	solitary-ﬂower group
SRR5052944	P.mume	Prunus	P.mume	270	solitary-ﬂower group
SRR5052945	P.mume	Prunus	P.mume	271	solitary-ﬂower group
SRR5052946	P.mume	Prunus	P.mume	272	solitary-ﬂower group
SRR5052947	P.mume	Prunus	P.mume	275	solitary-ﬂower group
SRR5052948	P.mume	Prunus	P.mume	287	solitary-ﬂower group
SRR5052949	P.mume	Prunus	P.mume	288	solitary-ﬂower group
SRR5052950	P.mume	Prunus	P.mume	290	solitary-ﬂower group
SRR5052951	P.mume	Prunus	P.mume	300	solitary-ﬂower group
SRR5052952	P.mume	Prunus	P.mume	301	solitary-ﬂower group
SRR5052953	P.mume	Prunus	P.mume	309	solitary-ﬂower group
SRR5052954	P.mume	Prunus	P.mume	312	solitary-ﬂower group
SRR5052955	P.mume	Prunus	P.mume	315	solitary-ﬂower group
SRR5052956	P.mume	Prunus	P.mume	253	solitary-ﬂower group
SRR5052957	P.mume	Prunus	P.mume	254	solitary-ﬂower group
SRR5052958	P.mume	Prunus	P.mume	256	solitary-ﬂower group
SRR5052959	P.mume	Prunus	P.mume	257	solitary-ﬂower group
SRR5052960	P.mume	Prunus	P.mume	259	solitary-ﬂower group
SRR5052961	P.mume	Prunus	P.mume	260	solitary-ﬂower group
SRR5052962	P.mume	Prunus	P.mume	262	solitary-ﬂower group
SRR5052963	P.mume	Prunus	P.mume	263	solitary-ﬂower group
SRR5052964	P.mume	Prunus	P.mume	268	solitary-ﬂower group
SRR5052965	P.mume	Prunus	P.mume	273	solitary-ﬂower group
SRR5052966	P.mume	Prunus	P.mume	466	solitary-ﬂower group
SRR5052967	P.mume	Prunus	P.mume	135	solitary-ﬂower group
SRR5052968	P.mume	Prunus	P.mume	187	solitary-ﬂower group
SRR5052969	P.mume	Prunus	P.mume	189	solitary-ﬂower group
SRR5052970	P.mume	Prunus	P.mume	194	solitary-ﬂower group
SRR5052971	P.mume	Prunus	P.mume	195	solitary-ﬂower group
SRR5052972	P.mume	Prunus	P.mume	203	solitary-ﬂower group
SRR5052973	P.mume	Prunus	P.mume	278	solitary-ﬂower group
SRR5052974	P.mume	Prunus	P.mume	279	solitary-ﬂower group
SRR5052975	P.mume	Prunus	P.mume	281	solitary-ﬂower group
SRR5052976	P.mume	Prunus	P.mume	282	solitary-ﬂower group
SRR5052977	P.mume	Prunus	P.mume	283	solitary-ﬂower group
SRR5052978	P.mume	Prunus	P.mume	284	solitary-ﬂower group
SRR5052979	P.mume	Prunus	P.mume	291	solitary-ﬂower group
SRR5052980	P.mume	Prunus	P.mume	292	solitary-ﬂower group
SRR5052981	P.mume	Prunus	P.mume	294	solitary-ﬂower group
SRR5052982	P.mume	Prunus	P.mume	103	solitary-ﬂower group
SRR5052983	P.mume	Prunus	P.mume	104	solitary-ﬂower group
SRR5052984	P.mume	Prunus	P.mume	105	solitary-ﬂower group
SRR5052985	P.mume	Prunus	P.mume	242	solitary-ﬂower group
SRR5052986	P.mume	Prunus	P.mume	245	solitary-ﬂower group
SRR5052987	P.mume	Prunus	P.mume	390	solitary-ﬂower group
SRR5052988	P.mume	Prunus	P.mume	392	solitary-ﬂower group
SRR5052989	P.mume	Prunus	P.mume	394	solitary-ﬂower group
SRR5052990	P.mume	Prunus	P.mume	396	solitary-ﬂower group
SRR5052991	P.mume	Prunus	P.mume	35	solitary-ﬂower group
SRR5052992	P.mume	Prunus	P.mume	PF	solitary-ﬂower group
SRR5052993	P.mume	Prunus	P.mume	PL2	solitary-ﬂower group
SRR5052994	P.mume	Prunus	P.mume	40	solitary-ﬂower group
SRR5052995	P.mume	Prunus	P.mume	220	solitary-ﬂower group
SRR5052996	P.mume	Prunus	P.mume	226	solitary-ﬂower group
SRR5052997	P.mume	Prunus	P.mume	38	solitary-ﬂower group
SRR5052998	P.mume	Prunus	P.mume	55	solitary-ﬂower group
SRR5052999	P.mume	Prunus	P.mume	233	solitary-ﬂower group
SRR5053000	P.mume	Prunus	P.mume	395	solitary-ﬂower group

## Sheet: Table S3
Supplementary Table S3. Characteristics of the P.mume accessions plastomes
id	length	LSC	IRA	SSC	IRB	GC	LSC_GC_%	IRA_GC_%	SSC_GC_%
SRR5046580	157914	86113	26390	19021	26390	36.74	34.58	42.57	30.37
SRR5046581	157907	86106	26390	19021	26390	36.74	34.57	42.56	30.37
SRR5046582	157917	86116	26390	19021	26390	36.74	34.58	42.56	30.37
SRR5046583	157913	86112	26390	19021	26390	36.74	34.57	42.56	30.37
SRR5046584	157910	86109	26390	19021	26390	36.74	34.57	42.56	30.37
SRR5046585	157903	86125	26390	18998	26390	36.74	34.57	42.56	30.38
SRR5046586	157916	86115	26390	19021	26390	36.74	34.58	42.56	30.37
SRR5046587	157915	86114	26390	19021	26390	36.74	34.58	42.56	30.37
SRR5046588	158070	86285	26387	19011	26387	36.73	34.54	42.57	30.42
SRR5046589	158068	86283	26387	19011	26387	36.73	34.54	42.57	30.42
SRR5046590	157902	86124	26390	18998	26390	36.74	34.57	42.56	30.38
SRR5046591	157903	86125	26390	18998	26390	36.74	34.57	42.56	30.38
SRR5046592	157921	86121	26390	19020	26390	36.74	34.57	42.56	30.37
SRR5046593	157902	86124	26390	18998	26390	36.74	34.57	42.56	30.38
SRR5046594	157921	86121	26390	19020	26390	36.74	34.57	42.56	30.37
SRR5046595	158069	86284	26387	19011	26387	36.73	34.54	42.57	30.42
SRR5046596	157893	86115	26390	18998	26390	36.74	34.57	42.56	30.37
SRR5046598	157916	86115	26390	19021	26390	36.74	34.58	42.56	30.37
SRR5046599	157909	86108	26390	19021	26390	36.74	34.57	42.56	30.37
SRR5046600	157903	86102	26390	19021	26390	36.73	34.57	42.56	30.37
SRR5046601	157910	86109	26390	19021	26390	36.74	34.57	42.56	30.37
SRR5046602	157915	86114	26390	19021	26390	36.74	34.58	42.56	30.37
SRR5046603	157902	86124	26390	18998	26390	36.74	34.57	42.56	30.38
SRR5046604	157921	86115	26390	19026	26390	36.74	34.58	42.56	30.36
SRR5046605	157916	86115	26390	19021	26390	36.74	34.58	42.56	30.37
SRR5046606	157901	86123	26390	18998	26390	36.74	34.57	42.56	30.38
SRR5046607	157900	86107	26392	19009	26392	36.75	34.58	42.56	30.39
SRR5046608	157921	86115	26390	19026	26390	36.74	34.58	42.56	30.36
SRR5046609	157903	86125	26390	18998	26390	36.74	34.57	42.56	30.38
SRR5046610	157900	86107	26392	19009	26392	36.75	34.58	42.56	30.39
SRR5046611	157913	86112	26390	19021	26390	36.74	34.57	42.56	30.37
SRR5046612	157900	86107	26392	19009	26392	36.75	34.58	42.56	30.39
SRR5046613	157917	86116	26390	19021	26390	36.74	34.58	42.56	30.37
SRR5046614	157899	86106	26392	19009	26392	36.75	34.59	42.56	30.39
SRR5046615	157913	86112	26390	19021	26390	36.74	34.57	42.56	30.37
SRR5046616	157902	86124	26390	18998	26390	36.74	34.57	42.56	30.38
SRR5046617	157921	86115	26390	19026	26390	36.74	34.58	42.56	30.36
SRR5046618	157911	86124	26390	19007	26390	36.74	34.57	42.56	30.38
SRR5046619	157903	86125	26390	18998	26390	36.74	34.57	42.56	30.38
SRR5046620	157907	86106	26390	19021	26390	36.74	34.57	42.56	30.37
SRR5046621	157881	86103	26390	18998	26390	36.74	34.57	42.56	30.38
SRR5046622	157903	86125	26390	18998	26390	36.74	34.57	42.56	30.38
SRR5046623	157913	86113	26390	19020	26390	36.74	34.58	42.56	30.37
SRR5046624	157921	86121	26390	19020	26390	36.74	34.57	42.56	30.37
SRR5046625	158070	86285	26387	19011	26387	36.73	34.54	42.57	30.42
SRR5046626	157903	86125	26390	18998	26390	36.74	34.57	42.56	30.38
SRR5046627	157903	86125	26390	18998	26390	36.74	34.57	42.56	30.38
SRR5046628	157912	86111	26390	19021	26390	36.74	34.57	42.56	30.37
SRR5046629	157911	86110	26390	19021	26390	36.74	34.57	42.56	30.37
SRR5046630	157903	86125	26390	18998	26390	36.74	34.57	42.56	30.38
SRR5046631	157921	86121	26390	19020	26390	36.74	34.57	42.56	30.37
SRR5046632	157921	86121	26390	19020	26390	36.74	34.57	42.56	30.37
SRR5046633	157902	86124	26390	18998	26390	36.74	34.57	42.56	30.38
SRR5046634	157903	86125	26390	18998	26390	36.74	34.57	42.56	30.38
SRR5046635	157908	86107	26390	19021	26390	36.74	34.57	42.56	30.37
SRR5046636	157903	86125	26390	18998	26390	36.74	34.57	42.56	30.38
SRR5046637	157915	86114	26390	19021	26390	36.74	34.58	42.56	30.37
SRR5046638	157904	86126	26390	18998	26390	36.74	34.57	42.56	30.38
SRR5046639	157896	86103	26392	19009	26392	36.75	34.58	42.56	30.39
SRR5046640	157909	86109	26390	19020	26390	36.74	34.57	42.56	30.37
SRR5046641	157903	86125	26390	18998	26390	36.74	34.57	42.56	30.38
SRR5046642	158070	86285	26387	19011	26387	36.72	34.54	42.57	30.42
SRR5046643	158071	86286	26387	19011	26387	36.73	34.54	42.57	30.42
SRR5046644	158087	86312	26387	19001	26387	36.72	34.54	42.57	30.41
SRR5046645	157903	86125	26390	18998	26390	36.74	34.57	42.56	30.38
SRR5046646	157903	86125	26390	18998	26390	36.74	34.57	42.56	30.38
SRR5046647	157901	86108	26392	19009	26392	36.75	34.58	42.56	30.39
SRR5046648	157915	86114	26390	19021	26390	36.74	34.58	42.56	30.37
SRR5046649	157916	86115	26390	19021	26390	36.74	34.58	42.56	30.37
SRR5046650	157905	86127	26390	18998	26390	36.74	34.57	42.56	30.38
SRR5046651	157909	86108	26390	19021	26390	36.74	34.57	42.56	30.37
SRR5046652	157903	86125	26390	18998	26390	36.74	34.57	42.56	30.38
SRR5046653	157916	86115	26390	19021	26390	36.74	34.58	42.56	30.37
SRR5046654	157903	86125	26390	18998	26390	36.74	34.57	42.56	30.38
SRR5046655	157904	86126	26390	18998	26390	36.74	34.57	42.56	30.38
SRR5046656	157903	86125	26390	18998	26390	36.74	34.57	42.56	30.38
SRR5046657	157903	86125	26390	18998	26390	36.74	34.57	42.56	30.38
SRR5046658	157921	86115	26390	19026	26390	36.74	34.58	42.56	30.36
SRR5046659	157903	86125	26390	18998	26390	36.74	34.57	42.56	30.38
SRR5046660	157907	86106	26390	19021	26390	36.74	34.57	42.56	30.37
SRR5046661	158070	86285	26387	19011	26387	36.73	34.54	42.57	30.42
SRR5046662	157904	86126	26390	18998	26390	36.74	34.57	42.56	30.38
SRR5046663	157915	86114	26390	19021	26390	36.74	34.58	42.56	30.37
SRR5046664	157902	86124	26390	18998	26390	36.74	34.57	42.56	30.38
SRR5046665	158068	86283	26387	19011	26387	36.73	34.54	42.57	30.42
SRR5046666	157921	86115	26390	19026	26390	36.74	34.58	42.56	30.36
SRR5046667	157910	86109	26390	19021	26390	36.74	34.57	42.56	30.37
SRR5046668	157903	86125	26390	18998	26390	36.74	34.57	42.56	30.38
SRR5046669	157915	86114	26390	19021	26390	36.74	34.58	42.56	30.37
SRR5046670	157915	86114	26390	19021	26390	36.74	34.58	42.56	30.37
SRR5046671	157910	86109	26390	19021	26390	36.74	34.57	42.56	30.37
SRR5046672	157903	86125	26390	18998	26390	36.74	34.57	42.56	30.38
SRR5046673	158068	86283	26387	19011	26387	36.73	34.54	42.57	30.42
SRR5046674	157903	86125	26390	18998	26390	36.74	34.57	42.56	30.38
SRR5046675	157903	86125	26390	18998	26390	36.74	34.57	42.56	30.38
SRR5046676	157912	86111	26390	19021	26390	36.74	34.57	42.56	30.37
SRR5046677	157903	86125	26390	18998	26390	36.74	34.57	42.56	30.38
SRR5046678	157903	86125	26390	18998	26390	36.74	34.57	42.56	30.38
SRR5046679	157903	86125	26390	18998	26390	36.74	34.57	42.56	30.38
SRR5046680	157910	86109	26390	19021	26390	36.74	34.57	42.56	30.37
SRR5046681	157912	86111	26390	19021	26390	36.74	34.57	42.56	30.37
SRR5046682	157909	86108	26390	19021	26390	36.74	34.57	42.56	30.37
SRR5046683	157913	86112	26390	19021	26390	36.74	34.57	42.56	30.37
SRR5046684	157894	86116	26390	18998	26390	36.74	34.57	42.56	30.38
SRR5046685	157909	86108	26390	19021	26390	36.74	34.57	42.56	30.37
SRR5046686	157903	86125	26390	18998	26390	36.74	34.57	42.56	30.38
SRR5046687	157916	86115	26390	19021	26390	36.74	34.58	42.56	30.37
SRR5046688	157920	86120	26390	19020	26390	36.74	34.57	42.56	30.37
SRR5046689	157892	86114	26390	18998	26390	36.74	34.57	42.56	30.37
SRR5046690	157899	86106	26392	19009	26392	36.75	34.59	42.56	30.39
SRR5046691	157899	86106	26392	19009	26392	36.75	34.58	42.56	30.39
SRR5046692	157915	86115	26390	19020	26390	36.73	34.57	42.56	30.37
SRR5046693	158069	86284	26387	19011	26387	36.73	34.54	42.57	30.42
SRR5046694	157922	86122	26390	19020	26390	36.74	34.57	42.56	30.37
SRR5046695	157900	86107	26392	19009	26392	36.75	34.58	42.56	30.39
SRR5046696	157917	86116	26390	19021	26390	36.73	34.57	42.56	30.37
SRR5046697	157899	86106	26392	19009	26392	36.75	34.59	42.56	30.39
SRR5046698	157907	86106	26390	19021	26390	36.73	34.57	42.56	30.37
SRR5046699	158165	86364	26394	19013	26394	36.72	34.54	42.57	30.39
SRR5046700	158148	86361	26394	18999	26394	36.72	34.54	42.57	30.41
SRR5046701	158148	86361	26394	18999	26394	36.72	34.54	42.57	30.41
SRR5046702	158143	86342	26394	19013	26394	36.73	34.55	42.57	30.38
SRR5046703	158143	86342	26394	19013	26394	36.73	34.55	42.57	30.38
SRR5046704	158142	86341	26394	19013	26394	36.73	34.55	42.57	30.38
SRR5046705	158152	86366	26394	18998	26394	36.73	34.54	42.57	30.4
SRR5046706	158166	86379	26394	18999	26394	36.72	34.53	42.57	30.41
SRR5046707	157893	86115	26390	18998	26390	36.74	34.57	42.56	30.37
SRR5046708	158149	86348	26394	19013	26394	36.73	34.55	42.57	30.39
SRR5046709	158149	86348	26394	19013	26394	36.73	34.55	42.57	30.39
SRR5046710	158150	86349	26394	19013	26394	36.73	34.55	42.57	30.39
SRR5046711	158149	86348	26394	19013	26394	36.73	34.55	42.57	30.39
SRR5046712	157958	86159	26390	19019	26390	36.73	34.56	42.56	30.36
SRR5046713	158213	86412	26394	19013	26394	36.72	34.53	42.57	30.38
SRR5046714	158167	86366	26394	19013	26394	36.72	34.54	42.57	30.37
SRR5046715	158168	86368	26394	19012	26394	36.72	34.55	42.57	30.38
SRR5046716	158152	86366	26394	18998	26394	36.73	34.54	42.57	30.4
SRR5046717	158149	86348	26394	19013	26394	36.73	34.55	42.57	30.39
SRR5046718	157921	86121	26390	19020	26390	36.74	34.57	42.56	30.37
SRR5046719	157920	86120	26390	19020	26390	36.74	34.57	42.56	30.37
SRR5046720	157900	86107	26392	19009	26392	36.75	34.58	42.56	30.39
SRR5046721	157900	86107	26392	19009	26392	36.75	34.58	42.56	30.39
SRR5046722	157893	86115	26390	18998	26390	36.74	34.57	42.56	30.37
SRR5046723	157909	86108	26390	19021	26390	36.74	34.57	42.56	30.37
SRR5046724	157907	86106	26390	19021	26390	36.74	34.57	42.56	30.37
SRR5046725	157983	86206	26390	18997	26390	36.74	34.58	42.56	30.37
SRR5046726	158012	86212	26390	19020	26390	36.74	34.58	42.56	30.37
SRR5046727	157920	86120	26390	19020	26390	36.74	34.57	42.56	30.37
SRR5046728	157920	86120	26390	19020	26390	36.74	34.57	42.56	30.37
SRR5046729	157915	86114	26390	19021	26390	36.74	34.58	42.56	30.37
SRR5046730	157900	86107	26392	19009	26392	36.75	34.58	42.56	30.39
SRR5046731	157893	86115	26390	18998	26390	36.74	34.57	42.56	30.37
SRR5046732	157893	86115	26390	18998	26390	36.74	34.58	42.56	30.37
SRR5046733	158068	86284	26387	19010	26387	36.73	34.54	42.57	30.43
SRR5046734	158070	86285	26387	19011	26387	36.73	34.54	42.57	30.42
SRR5046737	158070	86285	26387	19011	26387	36.73	34.54	42.57	30.42
SRR5046738	157910	86109	26390	19021	26390	36.74	34.57	42.56	30.37
SRR5046739	157913	86112	26390	19021	26390	36.74	34.57	42.56	30.37
SRR5046740	157912	86111	26390	19021	26390	36.74	34.57	42.56	30.37
SRR5046741	157918	86117	26390	19021	26390	36.74	34.57	42.56	30.37
SRR5046742	157903	86102	26390	19021	26390	36.73	34.57	42.56	30.36
SRR5046743	158149	86357	26394	19004	26394	36.73	34.55	42.57	30.4
SRR5046744	157899	86106	26392	19009	26392	36.75	34.58	42.56	30.39
SRR5046745	158071	86286	26387	19011	26387	36.73	34.54	42.57	30.42
SRR5046746	158114	86317	26394	19009	26394	36.73	34.55	42.57	30.4
SRR5046747	158157	86376	26394	18993	26394	36.73	34.54	42.57	30.41
SRR5046748	157903	86125	26390	18998	26390	36.74	34.57	42.56	30.38
SRR5046749	157903	86125	26390	18998	26390	36.74	34.57	42.56	30.38
SRR5046750	157925	86118	26390	19027	26390	36.74	34.57	42.56	30.37
SRR5046751	157910	86109	26390	19021	26390	36.74	34.57	42.56	30.37
SRR5046752	157918	86117	26390	19021	26390	36.74	34.58	42.56	30.37
SRR5046753	157907	86107	26390	19020	26390	36.73	34.57	42.56	30.36
SRR5046754	157912	86111	26390	19021	26390	36.74	34.57	42.56	30.37
SRR5046755	157915	86114	26390	19021	26390	36.74	34.58	42.56	30.37
SRR5046756	157903	86125	26390	18998	26390	36.74	34.57	42.56	30.38
SRR5052829	157903	86125	26390	18998	26390	36.74	34.57	42.56	30.38
SRR5052830	157912	86111	26390	19021	26390	36.74	34.57	42.56	30.37
SRR5052831	157915	86114	26390	19021	26390	36.74	34.58	42.56	30.37
SRR5052832	157910	86109	26390	19021	26390	36.74	34.57	42.56	30.37
SRR5052833	157914	86113	26390	19021	26390	36.74	34.58	42.56	30.37
SRR5052834	157900	86107	26392	19009	26392	36.75	34.58	42.56	30.39
SRR5052835	157912	86111	26390	19021	26390	36.74	34.57	42.56	30.37
SRR5052836	157992	86214	26390	18998	26390	36.74	34.58	42.56	30.38
SRR5052837	157950	86155	26400	18995	26400	36.74	34.56	42.57	30.4
SRR5052838	157911	86110	26390	19021	26390	36.74	34.57	42.56	30.37
SRR5052839	157911	86110	26390	19021	26390	36.74	34.57	42.56	30.37
SRR5052840	157916	86115	26390	19021	26390	36.74	34.58	42.56	30.37
SRR5052841	157917	86116	26390	19021	26390	36.74	34.58	42.56	30.37
SRR5052842	157916	86115	26390	19021	26390	36.74	34.58	42.56	30.37
SRR5052843	157903	86125	26390	18998	26390	36.74	34.57	42.56	30.38
SRR5052844	157903	86125	26390	18998	26390	36.74	34.57	42.56	30.38
SRR5052845	157902	86125	26390	18997	26390	36.74	34.57	42.56	30.38
SRR5052846	157903	86125	26390	18998	26390	36.74	34.57	42.56	30.38
SRR5052847	157921	86121	26390	19020	26390	36.74	34.57	42.56	30.37
SRR5052848	157902	86124	26390	18998	26390	36.74	34.57	42.56	30.38
SRR5052849	157911	86110	26390	19021	26390	36.74	34.57	42.56	30.37
SRR5052850	157900	86107	26392	19009	26392	36.75	34.58	42.56	30.39
SRR5052851	157906	86105	26390	19021	26390	36.74	34.57	42.56	30.37
SRR5052852	157902	86124	26390	18998	26390	36.74	34.57	42.56	30.38
SRR5052853	157917	86116	26390	19021	26390	36.74	34.58	42.56	30.37
SRR5052854	157901	86108	26392	19009	26392	36.75	34.59	42.56	30.39
SRR5052855	157903	86125	26390	18998	26390	36.74	34.57	42.56	30.38
SRR5052856	157903	86125	26390	18998	26390	36.74	34.57	42.56	30.38
SRR5052857	157911	86110	26390	19021	26390	36.74	34.57	42.56	30.37
SRR5052858	157948	86153	26400	18995	26400	36.74	34.56	42.57	30.4
SRR5052859	157900	86107	26392	19009	26392	36.75	34.58	42.56	30.39
SRR5052860	157916	86115	26390	19021	26390	36.74	34.58	42.56	30.37
SRR5052861	157900	86107	26392	19009	26392	36.75	34.58	42.56	30.39
SRR5052862	157916	86115	26390	19021	26390	36.74	34.58	42.56	30.37
SRR5052863	157899	86106	26392	19009	26392	36.75	34.59	42.56	30.39
SRR5052864	157900	86107	26392	19009	26392	36.75	34.58	42.56	30.39
SRR5052865	157921	86121	26390	19020	26390	36.74	34.57	42.56	30.37
SRR5052866	157912	86111	26390	19021	26390	36.74	34.58	42.56	30.37
SRR5052867	157921	86115	26390	19026	26390	36.74	34.58	42.56	30.36
SRR5052868	157903	86125	26390	18998	26390	36.74	34.57	42.56	30.38
SRR5052869	157902	86124	26390	18998	26390	36.74	34.57	42.56	30.38
SRR5052870	157900	86107	26392	19009	26392	36.75	34.58	42.56	30.39
SRR5052871	157909	86108	26390	19021	26390	36.74	34.57	42.56	30.37
SRR5052872	157917	86116	26390	19021	26390	36.74	34.58	42.56	30.37
SRR5052873	157911	86110	26390	19021	26390	36.74	34.57	42.56	30.37
SRR5052874	158151	86366	26394	18997	26394	36.73	34.55	42.57	30.4
SRR5052875	157912	86111	26390	19021	26390	36.74	34.57	42.56	30.37
SRR5052876	157904	86126	26390	18998	26390	36.74	34.57	42.56	30.38
SRR5052877	157915	86114	26390	19021	26390	36.74	34.58	42.56	30.37
SRR5052878	157909	86108	26390	19021	26390	36.74	34.57	42.56	30.37
SRR5052879	157894	86116	26390	18998	26390	36.74	34.57	42.56	30.38
SRR5052880	157903	86125	26390	18998	26390	36.74	34.57	42.56	30.38
SRR5052881	157914	86113	26390	19021	26390	36.74	34.58	42.56	30.37
SRR5052882	157903	86125	26390	18998	26390	36.74	34.57	42.56	30.38
SRR5052883	158069	86284	26387	19011	26387	36.73	34.54	42.57	30.42
SRR5052884	157900	86107	26392	19009	26392	36.75	34.58	42.56	30.39
SRR5052885	158069	86284	26387	19011	26387	36.73	34.54	42.57	30.42
SRR5052886	157900	86107	26392	19009	26392	36.75	34.58	42.56	30.39
SRR5052887	157909	86108	26390	19021	26390	36.74	34.57	42.56	30.37
SRR5052888	157903	86125	26390	18998	26390	36.74	34.57	42.56	30.38
SRR5052889	157904	86126	26390	18998	26390	36.74	34.57	42.56	30.38
SRR5052890	157903	86125	26390	18998	26390	36.74	34.57	42.56	30.38
SRR5052891	157911	86110	26390	19021	26390	36.74	34.57	42.56	30.37
SRR5052892	157903	86125	26390	18998	26390	36.74	34.57	42.56	30.38
SRR5052893	157903	86125	26390	18998	26390	36.74	34.57	42.56	30.38
SRR5052894	157903	86125	26390	18998	26390	36.74	34.57	42.56	30.38
SRR5052895	157903	86125	26390	18998	26390	36.74	34.57	42.56	30.38
SRR5052896	157903	86125	26390	18998	26390	36.74	34.57	42.56	30.38
SRR5052897	158069	86284	26387	19011	26387	36.73	34.54	42.57	30.42
SRR5052898	157921	86121	26390	19020	26390	36.74	34.57	42.56	30.37
SRR5052899	157903	86125	26390	18998	26390	36.74	34.57	42.56	30.38
SRR5052900	157906	86105	26390	19021	26390	36.74	34.57	42.56	30.37
SRR5052901	157903	86125	26390	18998	26390	36.74	34.57	42.56	30.38
SRR5052902	157903	86125	26390	18998	26390	36.74	34.57	42.56	30.38
SRR5052903	157914	86113	26390	19021	26390	36.74	34.58	42.56	30.37
SRR5052904	157903	86125	26390	18998	26390	36.74	34.57	42.56	30.38
SRR5052905	157900	86107	26392	19009	26392	36.75	34.58	42.56	30.39
SRR5052906	158070	86285	26387	19011	26387	36.73	34.54	42.57	30.42
SRR5052907	157903	86125	26390	18998	26390	36.74	34.57	42.56	30.38
SRR5052908	157920	86119	26390	19021	26390	36.74	34.58	42.56	30.37
SRR5052909	157900	86107	26392	19009	26392	36.75	34.58	42.56	30.39
SRR5052910	157914	86113	26390	19021	26390	36.74	34.58	42.56	30.37
SRR5052911	157902	86124	26390	18998	26390	36.74	34.57	42.56	30.38
SRR5052912	157910	86109	26390	19021	26390	36.74	34.57	42.56	30.37
SRR5052913	157911	86110	26390	19021	26390	36.74	34.57	42.56	30.37
SRR5052914	157885	86116	26390	18989	26390	36.75	34.58	42.56	30.42
SRR5052930	157871	86125	26390	18966	26390	36.75	34.57	42.56	30.43
SRR5052931	157871	86123	26390	18968	26390	36.75	34.57	42.56	30.43
SRR5052932	157911	86110	26390	19021	26390	36.74	34.57	42.56	30.37
SRR5052933	157871	86125	26390	18966	26390	36.74	34.57	42.56	30.43
SRR5052937	157905	86104	26390	19021	26390	36.74	34.57	42.56	30.37
SRR5052944	157906	86105	26390	19021	26390	36.74	34.57	42.56	30.37
SRR5052945	157915	86114	26390	19021	26390	36.74	34.58	42.56	30.37
SRR5052946	157915	86114	26390	19021	26390	36.74	34.58	42.56	30.37
SRR5052947	157909	86108	26390	19021	26390	36.74	34.57	42.56	30.37
SRR5052948	157911	86110	26390	19021	26390	36.74	34.57	42.56	30.37
SRR5052949	158069	86284	26387	19011	26387	36.73	34.54	42.57	30.42
SRR5052950	157903	86125	26390	18998	26390	36.74	34.57	42.56	30.38
SRR5052951	157910	86109	26390	19021	26390	36.74	34.57	42.56	30.37
SRR5052952	157911	86110	26390	19021	26390	36.74	34.57	42.56	30.37
SRR5052953	157915	86114	26390	19021	26390	36.74	34.58	42.56	30.37
SRR5052954	157916	86115	26390	19021	26390	36.74	34.58	42.56	30.37
SRR5052955	157910	86109	26390	19021	26390	36.74	34.57	42.56	30.37
SRR5052956	157903	86125	26390	18998	26390	36.74	34.57	42.56	30.38
SRR5052957	157915	86114	26390	19021	26390	36.74	34.58	42.56	30.37
SRR5052958	157915	86114	26390	19021	26390	36.74	34.58	42.56	30.37
SRR5052959	157910	86109	26390	19021	26390	36.74	34.57	42.56	30.37
SRR5052960	157906	86119	26390	19007	26390	36.74	34.57	42.56	30.38
SRR5052961	157900	86107	26392	19009	26392	36.75	34.58	42.56	30.39
SRR5052962	157915	86114	26390	19021	26390	36.74	34.58	42.56	30.37
SRR5052963	157920	86120	26390	19020	26390	36.74	34.57	42.56	30.37
SRR5052964	157901	86108	26392	19009	26392	36.75	34.59	42.56	30.39
SRR5052965	157900	86107	26392	19009	26392	36.75	34.58	42.56	30.39
SRR5052966	157902	86124	26390	18998	26390	36.74	34.57	42.56	30.38
SRR5052967	157902	86124	26390	18998	26390	36.74	34.57	42.56	30.38
SRR5052968	157917	86116	26390	19021	26390	36.74	34.58	42.56	30.37
SRR5052969	157900	86107	26392	19009	26392	36.75	34.58	42.56	30.39
SRR5052970	157916	86115	26390	19021	26390	36.74	34.58	42.56	30.37
SRR5052971	157902	86124	26390	18998	26390	36.74	34.57	42.56	30.38
SRR5052972	157912	86111	26390	19021	26390	36.74	34.57	42.56	30.37
SRR5052973	157921	86115	26390	19026	26390	36.74	34.58	42.56	30.36
SRR5052974	157921	86115	26390	19026	26390	36.74	34.58	42.56	30.36
SRR5052975	157903	86125	26390	18998	26390	36.74	34.57	42.56	30.38
SRR5052976	157912	86111	26390	19021	26390	36.74	34.57	42.56	30.37
SRR5052977	157915	86114	26390	19021	26390	36.74	34.58	42.56	30.37
SRR5052978	157900	86107	26392	19009	26392	36.75	34.58	42.56	30.39
SRR5052979	157915	86114	26390	19021	26390	36.74	34.58	42.56	30.37
SRR5052980	157900	86107	26392	19009	26392	36.75	34.58	42.56	30.39
SRR5052981	157903	86125	26390	18998	26390	36.74	34.57	42.56	30.38
SRR5052982	157921	86115	26390	19026	26390	36.74	34.58	42.56	30.36
SRR5052983	157903	86125	26390	18998	26390	36.74	34.57	42.56	30.38
SRR5052984	157903	86125	26390	18998	26390	36.74	34.57	42.56	30.38
SRR5052985	157901	86108	26392	19009	26392	36.75	34.58	42.56	30.39
SRR5052986	157912	86111	26390	19021	26390	36.74	34.57	42.56	30.37
SRR5052987	157899	86106	26392	19009	26392	36.75	34.59	42.56	30.39
SRR5052988	157903	86125	26390	18998	26390	36.74	34.57	42.56	30.38
SRR5052989	157900	86107	26392	19009	26392	36.75	34.58	42.56	30.39
SRR5052990	157914	86113	26390	19021	26390	36.74	34.58	42.56	30.37
SRR5052991	157899	86106	26392	19009	26392	36.75	34.59	42.56	30.39
SRR5052992	157916	86115	26390	19021	26390	36.74	34.58	42.56	30.37
SRR5052993	157909	86108	26390	19021	26390	36.74	34.57	42.56	30.37
SRR5052994	157908	86107	26390	19021	26390	36.73	34.57	42.56	30.37
SRR5052995	158070	86285	26387	19011	26387	36.73	34.54	42.57	30.42
SRR5052996	157900	86107	26392	19009	26392	36.75	34.58	42.56	30.39
SRR5052997	157915	86114	26390	19021	26390	36.74	34.58	42.56	30.37
SRR5052998	157916	86115	26390	19021	26390	36.74	34.58	42.56	30.37
SRR5052999	157918	86155	26400	18963	26400	36.75	34.56	42.57	30.45
SRR5053000	157915	86114	26390	19021	26390	36.74	34.58	42.56	30.37

## Sheet: Table S4
Supplementary Table S4.Genes annotated of the P.mume accessions plastomes
Categories	Groups of genes	Genes
Photosynthesis	Subunits of photosystem I	psaA , psaB, psaC, psaI, psaJ
	Subunits of photosystem II	psbA, psbB, psbC, psbD, psbE, psbF, psbI, psbH, psbJ, psbK, psbL, psbM, psbN, psbT, psbZ
	Subunits of NADH-dehydrogenase	ndhA *, ndhB (×2) *, ndhC, ndhD, ndhE, ndhF, ndhG, ndhH, ndhI, ndhJ, ndhK
	Subunits of cytochrome b/f complex	petA, petB *, petD *, petG, petL, petN
	Subunits of rubisco	rbcL
	Subunits of ATP synthase	atpA, atpB, atpE, atpF *, atpI, atpH
	ATP-dependent protease subunit p gene	clpP **
Self-replication	Ribosomal RNAs	rrn4.5 (×2), rrn5 (×2), rrn16 (×2), rrn23 (×2)
	Small subunit of ribosome	rps2, rps3, rps4, rps7 (×2), rps8, rps11, rps12 (×2) **, rps14, rps15, rps16 *, rps18
	Large subunit of ribosome	rpl2 (×2) *, rpl14, rpl16 *, rpl20, rpl22, rpl23(×2), rpl32, rpl33, rpl36
	DNA dependent RNA polymerase	rpoA, rpoB, rpoC1 *, rpoC2
	Transfer RNAs	trnA-UGC (×2) *, trnC-GCA, trnD-GUC, trnE-UUC, trnF-GAA, trnfM-CAU, trnG-UCC *, trnG-GCC, trnH-GUG, trnl-CAU(×2), trnI-GAU(×2) *, trnK-UUU*, trnL-CAA (×2), trnL-UAA *, trnL-UAG, trnM-CAU, trnN-GUU (×2), trnP-UGG, trnQ-UUG, trnR-ACG (×2), trnR-UCU, trnS-GCU, trnS-GGA, trnS-UGA, trnT-GGU, trnT-UGU, trnV-GAC (×2), trnV-UAC *, trnW-CCA, trnY-GUA
Other genes	Maturase	matK
	Envelop membrane protein	cemA
	Acetyl-CoAcarboxylase	accD
	c-type cytochrome synthesis gene	ccsA
	Translational initiation factor	infA
Genes of unknown function	Conserved open reading frames	ycf1, ycf2 (×2), ycf3 **, ycf4

## Sheet: Table S5
Supplementary Table S5 Nucleotide variants in plastomes of all samples in P.mume
ID	Begin	End	Refrence	Variation	Type	gene Location	Location
1	1	4	atat		mix(indel,block substitution)	rpl2-trnH-GUG	IGS
2	17	21		tatat	indel	rpl2-trnH-GUG	IGS
3	33	51	taattatatatattttaat		indel	rpl2-trnH-GUG	IGS
4	54	54	a	g	snv	rpl2-trnH-GUG	IGS
5	226	226	a	t	snv	rpl2-trnH-GUG	IGS
6	252	266		aaaatatagaacaa	mix(snv、indel)	rpl2-trnH-GUG	IGS
7	322	362		atagtaaagtaaagttaagtagtaaataaaaaaaatactaa	indel	rpl2-trnH-GUG	IGS
8	604	604	a	g	snv	psbA	CDS
9	1030	1030	a	g	snv	psbA	CDS
10	1703	1704		a	indel	psbA-trnK-UUU	IGS
11	2026	2026	c	a	snv	trnK-UUU intron	INTRON
12	2033	2033	t	a	snv	trnK-UUU intron	INTRON
13	2064	2064	c	a	snv	trnK-UUU intron	INTRON
14	2414	2414	a	c	snv	trnK-UUU intron	INTRON
15	2430	2430	c	t	snv	trnK-UUU intron	INTRON
16	2478	2478	c	a	snv	trnK-UUU intron	INTRON
17	2824	2824	t	g	snv	trnK-UUU intron	INTRON
18	3135	3135	g	t	snv	trnK-UUU intron	INTRON
19	3379	3379	g	a	snv	trnK-UUU intron	INTRON
20	3579	3579	t	c	snv	trnK-UUU intron	INTRON
21	3683	3683	c	t	snv	trnK-UUU intron	INTRON
22	3708	3708	g	a	snv	trnK-UUU intron	INTRON
23	3746	3746	a	g	snv	trnK-UUU intron	INTRON
24	3860	3860		a	indel	trnK-UUU intron	INTRON
25	4110	4110	c	g	snv	trnK-UUU intron	INTRON
26	4119	4119	t	g	snv	trnK-UUU intron	INTRON
27	4128	4131		t/tt/ttt	indel	trnK-UUU intron	INTRON
28	4155	4155	c	t	snv	trnK-UUU intron	INTRON
29	4485	4485	a	t	snv	trnK-UUU-rps16	IGS
30	4548	4550		aaa	indel	trnK-UUU-rps16	IGS
31	4566	4573		taaatatt	indel	trnK-UUU-rps16	IGS
32	4583	4583	c	a	snv	trnK-UUU-rps16	IGS
33	4611	4616		gaatta	indel	trnK-UUU-rps16	IGS
34	4666	4666	a	c	snv	trnK-UUU-rps16	IGS
35	4690	4690	g	t	snv	trnK-UUU-rps16	IGS
36	4861	4861	t	a	snv	trnK-UUU-rps16	IGS
37	4881	4882		aa	indel	trnK-UUU-rps16	IGS
38	4987	4987	g	t	snv	trnK-UUU-rps16	IGS
39	5161	5170		tatatttata	indel	trnK-UUU-rps16	IGS
40	5364	5364	c	t	snv	rps16	CDS
41	5595	5597	ccc	c/cc	indel	rps16 intron	INTRON
42	5648	5654		ttatgtc	indel	rps16 intron	INTRON
43	5758	5760		aaa/aa	indel	rps16 intron	INTRON
44	6106	6106	c	t	snv	rps16 intron	INTRON
45	6108	6112		tttga	indel	rps16 intron	INTRON
46	6122	6131	atttg		indel	rps16 intron	INTRON
47	6161	6161	a	c	snv	rps16 intron	INTRON
48	6171	6171	a	t	snv	rps16 intron	INTRON
49	6309	6309	c	t	snv	rps16 intron	INTRON
50	6338	6338	a	g	snv	rps16 intron	INTRON
51	6655	6655	t	c	snv	rps16-trnQ-UUG	IGS
52	6719	6719	a	c	snv	rps16-trnQ-UUG	IGS
53	6845	6845	g	a	snv	rps16-trnQ-UUG	IGS
54	6974	6876		aaa	indel	rps16-trnQ-UUG	IGS
55	6978	6978	t	a	snv	rps16-trnQ-UUG	IGS
56	6979	6979	a		indel	rps16-trnQ-UUG	IGS
57	6991	6991	g	t	snv	rps16-trnQ-UUG	IGS
58	7108	7117		tatatattaa	indel	rps16-trnQ-UUG	IGS
59	7293	7293	t	c	snv	trnQ-UUG-psbK	IGS
60	7608	7608	g	t	snv	trnQ-UUG-psbK	IGS
61	7827	7829	aaa	g/aa	mix(snv、indel)	psbK-psbI	IGS
62	7965	7965	t	a	snv	psbK-psbI	IGS
63	8110	8110	g	a	snv	psbI	CDS
64	8153	8153	t	g	snv	psbI-trnS-GCU	IGS
65	8193	8193	a	t	snv	psbI-trnS-GCU	IGS
66	8229	8229	g	t	snv	psbI-trnS-GCU	IGS
67	8436	8436		t	indel	trnS-GCU-trnG-UCC	IGS
68	8469	8469	a	g	snv	trnS-GCU-trnG-UCC	IGS
69	8587	8592		aaaaat	indel	trnS-GCU-trnG-UCC	IGS
70	8598	8598	a	t	snv	trnS-GCU-trnG-UCC	IGS
71	8601	8602	aa	tt	block substitution	trnS-GCU-trnG-UCC	IGS
72	8605	8605	t	g	snv	trnS-GCU-trnG-UCC	IGS
73	8642	8642	t	c	snv	trnS-GCU-trnG-UCC	IGS
74	8939	8939	a	c	snv	trnS-GCU-trnG-UCC	IGS
75	9276	9276	t		indel	trnG-UCC intron	INTRON
76	9322	9322	t	a	snv	trnG-UCC intron	INTRON
77	9598	9598	g	a	snv	trnG-UCC intron	INTRON
78	9653	9653		t	indel	trnG-UCC intron	INTRON
79	9849	9849	g	t	snv	trnG-UCC-trnR-UCU	IGS
80	9912	9912	g	t	snv	trnG-UCC-trnR-UCU	IGS
81	9959	9959	a	g	snv	trnG-UCC-trnR-UCU	IGS
82	10063	10063	t		indel	trnR-UCU-atpA	IGS
83	10094	10094	a	g	snv	trnR-UCU-atpA	IGS
84	10158	10164		attaaat	indel	trnR-UCU-atpA	IGS
85	10167	10173		taaataa	indel	trnR-UCU-atpA	IGS
86	10194	10194	a	t	snv	trnR-UCU-atpA	IGS
87	10301	10313	ttttttataataa		indel	trnR-UCU-atpA	IGS
88	10323	10323	t	c	snv	trnR-UCU-atpA	IGS
89	10387	10424			indel	trnR-UCU-atpA	IGS
90	10460	10460	t	a	snv	trnR-UCU-atpA	IGS
91	10461	10461	a	t	snv	trnR-UCU-atpA	IGS
92	10483	10483	g	a	snv	trnR-UCU-atpA	IGS
93	11221	11221	t	c	snv	atpA	CDS
94	11425	11425	a	g	snv	atpA	CDS
95	11500	11500	g	a	snv	atpA	CDS
96	11755	11755	g	a	snv	atpA	CDS
97	11821	11821	a	g	snv	atpA	CDS
98	12077	12079	ttt	tt	indel	atpA-atpF	IGS
99	12615	12623		tcaattttt	indel	atpF intron	INTRON
100	12655	12655	t		indel	atpF intron	INTRON
101	12838	12838	a	g	snv	atpF intron	INTRON
102	12873	12873	g	t	snv	atpF intron	INTRON
103	12896	12896	g	t	snv	atpF intron	INTRON
104	12964	12964		a	indel	atpF intron	INTRON
105	13159	13163		tatat	indel	atpF intron	INTRON
106	13167	13167	a	t	snv	atpF intron	INTRON
107	13176	13176	t	g	snv	atpF intron	INTRON
108	13539	13539		t	snv	atpF-atpH	IGS
109	13548	13548		t	snv	atpF-atpH	IGS
110	14125	14126	aa	a/gap	indel	atpH-atpI	IGS
111	14362	14362	c	a	snv	atpH-atpI	IGS
112	14403	14404	tt	t/gap	indel	atpH-atpI	IGS
113	14421	14421	a	t	snv	atpH-atpI	IGS
114	14676	14676	t	c	snv	atpH-atpI	IGS
115	14713	14714	t	tt/gap	indel	atpH-atpI	IGS
116	14790	14790	t	a	snv	atpH-atpI	IGS
117	14982	14982	a	c	snv	atpH-atpI	IGS
118	15086	15086	a	g	snv	atpH-atpI	IGS
119	15126	15126		t	indel	atpH-atpI	IGS
120	15194	15199	atttaa		indel	atpH-atpI	IGS
121	16219	16219	a	t	snv	atpI-rps2	IGS
122	16355	16355	g	a	snv	atpI-rps2	IGS
123	17021	17022	a	aa/gap	indel	rps2-rpoC2	IGS
124	17215	17215	a	t	snv	rps2-rpoC2	IGS
125	17225	17225	c	t	snv	rps2-rpoC2	IGS
126	18584	18584	t	g	snv	rpoC2	CDS
127	19369	19369	c	a	snv	rpoC2	CDS
128	20418	20418	a	g	snv	rpoC2	CDS
129	20540	20540	c	a	snv	rpoC2	CDS
130	21621	21621	g	a	snv	rpoC1	CDS
131	22814	22814	g	t	snv	rpoC1	CDS
132	23229	23229	t	c	snv	rpoC1 intron	INTRON
133	23305	23305	g	a	snv	rpoC1 intron	INTRON
134	23372	23372	c	a	snv	rpoC1 intron	INTRON
135	23868	23868	a	c	snv	rpoC1 intron	INTRON
136	24060	24060	c	t	snv	rpoC1	CDS
137	24154	24154	g	a	snv	rpoC1	CDS
138	25372	25372	t	c	snv	rpoB	CDS
139	25381	25381	t	c	snv	rpoB	CDS
140	25418	25418	g	a	snv	rpoB	CDS
141	25637	25637	c	t	snv	rpoB	CDS
142	25847	25847	g	a	snv	rpoB	CDS
143	26543	26543	a	g	snv	rpoB	CDS
144	26732	26732	c	g	snv	rpoB	CDS
145	26840	26840	t	c	snv	rpoB	CDS
146	27580	27580		t	indel	rpoB	CDS
147	27657	27657	g	a	snv	rpoB-trnC-GCA	IGS
148	27819	27821	tta		indel	rpoB-trnC-GCA	IGS
149	27940	27940	a	g	snv	rpoB-trnC-GCA	IGS
150	28104	28104	c	t	snv	rpoB-trnC-GCA	IGS
151	28113	28125		taattgaagtgta	indel	rpoB-trnC-GCA	IGS
152	28351	28357		tagataa	indel	rpoB-trnC-GCA	IGS
153	28386	28386	c	a	snv	rpoB-trnC-GCA	IGS
154	28420	28423	attg		indel	rpoB-trnC-GCA	IGS
155	28481	28481	g	a	snv	rpoB-trnC-GCA	IGS
156	28560	28560	t	a	snv	rpoB-trnC-GCA	IGS
157	28669	28669	c	a	snv	rpoB-trnC-GCA	IGS
158	28751	28751	a	t	snv	rpoB-trnC-GCA	IGS
159	28864	28864	a	c	snv	trnC-GCA-petN	IGS
160	28928	28928	g	a	snv	trnC-GCA-petN	IGS
161	29307	29307		t	indel	trnC-GCA-petN	IGS
162	29385	29385	g	a	snv	trnC-GCA-petN	IGS
163	29400	29404		aataa	indel	trnC-GCA-petN	IGS
164	29431	29431	t	g	snv	trnC-GCA-petN	IGS
165	29478	29484		ttactta	indel	trnC-GCA-petN	IGS
166	29689	29689	g	a	snv	trnC-GCA-petN	IGS
167	29917	29917		t	indel	petN-psbM	IGS
168	29990	30012		aatagaaaatatattcatattga	indel	petN-psbM	IGS
169	30107	30125	caaagaaatatttcaatta		indel	petN-psbM	IGS
170	30263	30263	c	t	snv	petN-psbM	IGS
171	30281	30281	t	c	snv	petN-psbM	IGS
172	30371	30378		tgttattc	indel	petN-psbM	IGS
173	30731	30731	a	c	snv	petN-psbM	IGS
174	30756	30756	g	a	snv	petN-psbM	IGS
175	30888	30888	a	g	snv	petN-psbM	IGS
176	31044	31044	c	a	snv	petN-psbM	IGS
177	31810	31810	a	c	snv	psbM-trnD-GUC	IGS
178	31884	31884	c	a	snv	psbM-trnD-GUC	IGS
179	32059	32059	a	t	snv	psbM-trnD-GUC	IGS
180	32186	32186	a	g	snv	psbM-trnD-GUC	IGS
181	32581	32581	t	g	snv	trnD-GUC-trnY-GUA	IGS
182	32660	32664		tagta	indel	trnD-GUC-trnY-GUA	IGS
183	32724	32724		t	indel	trnD-GUC-trnY-GUA	IGS
184	33217	33217	t	c	snv	trnE-UUC-trnT-GGU	IGS
185	33356	33356	g		indel	trnE-UUC-trnT-GGU	IGS
186	33449	33472		atttaaattaaatttactggctaa	indel	trnE-UUC-trnT-GGU	IGS
187	33482	33482	t	a	snv	trnE-UUC-trnT-GGU	IGS
188	33576	33576	c	a	snv	trnE-UUC-trnT-GGU	IGS
189	33835	33839	attat		indel	psbD	CDS
190	34047	34047	t		indel	psbD	CDS
191	34156	34156	t	c	snv	psbD	CDS
192	34197	34197	c	t	snv	psbD	CDS
193	34211	34211	c	a	snv	psbD	CDS
194	34438	34442		taata	indel	psbD	CDS
195	34443	34448	tattaa		indel	psbD	CDS
196	34506	34520		tataaagtaataaaa	indel	psbD	CDS
197	34641	34641	t	c	snv	psbD	CDS
198	34672	34672	c	a	snv	psbD	CDS
199	34755	34755	t	g	snv	psbD	CDS
200	34758	34764		aaccgaa	indel	psbD	CDS
201	34847	34847	t	g	snv	psbD	CDS
202	34954	34954	t	c	snv	psbD	CDS
203	35234	35234	t	c	snv	psbD	CDS
204	37418	37418	a	c	snv	psbC-trnS-UGA	IGS
205	37420	37420	a	g	snv	psbC-trnS-UGA	IGS
206	37513	37514	tt		indel	psbC-trnS-UGA	IGS
207	37800	37800	t	c	snv	trnS-UGA-tRNA-Ser	IGS
208	37904	37904	a		indel	trnS-UGA-tRNA-Ser	IGS
209	38002	38006		ttttt	indel	trnS-UGA-tRNA-Ser	IGS
210	38472	38692		ttatattttatttttttata	indel	psbZ-trnG-GCC	IGS
211	38897	38897	c	a	snv	trnfM-CAU-rps14	IGS
212	39112	39112	g	a	snv	rps14	CDS
213	41951	41951	a	g	snv	psaA	CDS
214	42035	42035	c	t	snv	psaA	CDS
215	42929	42929	g	a	snv	psaA	CDS
216	44451	44451	t	g	snv	psaA-ycf3	IGS
217	44454	44454	t	c	snv	psaA-ycf3	IGS
218	44558	44570	attattataatta		indel	psaA-ycf3	IGS
219	44605	44605	t	c	snv	psaA-ycf3	IGS
220	44657	44657	g	a	snv	ycf3	CDS
221	44870	44870	g	c	snv	ycf3 intron	INTRON
222	44951	44951	t		indel	ycf3 intron	INTRON
223	44952	44952	t		indel	ycf3 intron	INTRON
224	46748	46748	g	t	snv	ycf3-trnS-GGA	IGS
225	47099	47099		a	indel	ycf3-trnS-GGA	IGS
226	47136	47136	t	c	snv	ycf3-trnS-GGA	IGS
227	47537	47537	t	c	snv	trnS-GGA-rps4	IGS
228	47773	47773	c	g	snv	trnS-GGA-rps4	IGS
229	48030	48030	g	t	snv	trnS-GGA-rps4	IGS
230	48595	48595	a	t	snv	rps4-trnT-UGU	IGS
231	48710	48710	t	c	snv	trnT-UGU-trnL-UAA	IGS
232	48810	48810	t	a	snv	trnT-UGU-trnL-UAA	IGS
233	48942	48942		t	indel	trnT-UGU-trnL-UAA	IGS
234	48987	48987	a	t	snv	trnT-UGU-trnL-UAA	IGS
235	48989	48991	tat	gta	block substitution	trnT-UGU-trnL-UAA	IGS
236	48996	48996	c	a	snv	trnT-UGU-trnL-UAA	IGS
237	49000	49006	tatatta		indel	trnT-UGU-trnL-UAA	IGS
238	49054	49054	a	c	snv	trnT-UGU-trnL-UAA	IGS
239	49132	49136	aatac		indel	trnT-UGU-trnL-UAA	IGS
240	49142	49142	a	t	snv	trnT-UGU-trnL-UAA	IGS
241	49148	49148	t		indel	trnT-UGU-trnL-UAA	IGS
242	49155	49161	tgttatg		indel	trnT-UGU-trnL-UAA	IGS
243	49164	49172	attatgtta		indel	trnT-UGU-trnL-UAA	IGS
244	49284	49284	a		indel	trnT-UGU-trnL-UAA	IGS
245	49286	49286		a	indel	trnT-UGU-trnL-UAA	IGS
246	49418	49430	tgatatagaaatg		indel	trnT-UGU-trnL-UAA	IGS
247	49585	49589		aaaga	indel	trnT-UGU-trnL-UAA	IGS
248	49752	49752	a	t	snv	trnL-UAA intron	INTRON
249	50249	50253	aaacg		indel	trnL-UAA-trnF-GAA	IGS
250	50291	50488		ttgttagcgattcaaaattcgttatgtttctcatccattctactctttcacaaacggatctgagcggaaatttttttcttatcacaagcctcgtgtgttatatatatgatacacgtacaaacgaacatctttgagcaaggaatccccatttaaaatttaatttgaataattaacaatatatatcattacttgtactga	indel	trnL-UAA-trnF-GAA	IGS
251	50585	50585	a	c	snv	trnL-UAA-trnF-GAA	IGS
252	50611	50611	a	g	snv	trnL-UAA-trnF-GAA	IGS
253	50862	50888			mix(snv、indel)	trnF-GAA-ndhJ	IGS
254	50932	50932	a	t	snv	trnF-GAA-ndhJ	IGS
255	51147	51271	tatt		indel	trnF-GAA-ndhJ	IGS
256	51304	51304	c	a	snv	trnF-GAA-ndhJ	IGS
257	51422	51422	a	t	snv	trnF-GAA-ndhJ	IGS
258	51464	51464	a	g	snv	trnF-GAA-ndhJ	IGS
259	51997	51997	a	g	snv	ndhJ-ndhK	IGS
260	52253	52253	t	c	snv	ndhJ-ndhK	IGS
261	52775	52775		t	indel	ndhK-ndhC	IGS
262	53238	53243		tccata	indel	ndhC-trnV-UAC	IGS
263	53334	53334	g	a	snv	ndhC-trnV-UAC	IGS
264	53552	53592		atactatataatatataataatatactaactatataatata	indel	ndhC-trnV-UAC	IGS
265	53596	53596		t	indel	ndhC-trnV-UAC	IGS
266	53601	53622		ataatataatactat	indel	ndhC-trnV-UAC	IGS
267	53635	53642	tataataa		indel	ndhC-trnV-UAC	IGS
268	53645	53645	t		indel	ndhC-trnV-UAC	IGS
269	53647	53649	cta	taa、tat	block substitution	ndhC-trnV-UAC	IGS
270	53650	53654		tatat	indel	ndhC-trnV-UAC	IGS
271	53656	53677			mix(snv、indel)	ndhC-trnV-UAC	IGS
272	53696	53704	aaaaatata		indel	ndhC-trnV-UAC	IGS
273	53726	53739	tatatatatttcta		indel	ndhC-trnV-UAC	IGS
274	53760	53760	c	t	snv	ndhC-trnV-UAC	IGS
275	53793	53856			indel	ndhC-trnV-UAC	IGS
276	53857	53857	a	t	snv	ndhC-trnV-UAC	IGS
277	53862	53862	a	t	snv	ndhC-trnV-UAC	IGS
278	53865	53865	t	a	snv	ndhC-trnV-UAC	IGS
279	53871	53871	t	a	snv	ndhC-trnV-UAC	IGS
280	53873	53873	t	a	snv	ndhC-trnV-UAC	IGS
281	53875	53876	at	ta	block substitution	ndhC-trnV-UAC	IGS
282	53880	53902			mix(snv、indel)	ndhC-trnV-UAC	IGS
283	54081	54081	a	g	snv	trnV-UAC intron	INTRON
284	54925	54925	a		indel	trnM-CAU-atpE	IGS
285	54927	54931		tcttt	indel	trnM-CAU-atpE	IGS
286	54957	54957	g	a	snv	trnM-CAU-atpE	IGS
287	54990	54990		a	indel	trnM-CAU-atpE	IGS
288	55607	55607	g	a	snv	atpB	CDS
289	55661	55661	c	t	snv	atpB	CDS
290	56110	56116	taagggt		indel	atpB	CDS
291	56138	56138	g	a	snv	atpB	CDS
292	56159	56159	g	a	snv	atpB	CDS
293	56166	56166	t		indel	atpB	CDS
294	56250	56255	atagtt		indel	atpB	CDS
295	56285	56285	t	c	snv	atpB	CDS
296	56297	56297	a	g	snv	atpB	CDS
297	56328	56328	g	t	snv	atpB	CDS
298	56384	56384	a	g	snv	atpB	CDS
299	56405	56405	c	t	snv	atpB	CDS
300	56698	56698	a	g	snv	atpB	CDS
301	57124	57124	g	t	snv	atpB-rbcL	IGS
302	57175	57180	ttcaat		indel	atpB-rbcL	IGS
303	57404	57404	t		indel	atpB-rbcL	IGS
304	57885	57885	a	g	snv	rbcL	CDS
305	57900	57900	c	t	snv	rbcL	CDS
306	58497	58497	g	t	snv	rbcL	CDS
307	58513	58513	a	g	snv	rbcL	CDS
308	58861	58861	c	t	snv	rbcL	CDS
309	59436	59436	t		indel	rbcL-accD	IGS
310	59488	59488	t	a	snv	rbcL-accD	IGS
311	59490	59490	t	a	snv	rbcL-accD	IGS
312	59492	59494	ata	tat	block substitution	rbcL-accD	IGS
313	59600	59600	t	a	snv	rbcL-accD	IGS
314	59665	59690	t	tt	indel	rbcL-accD	IGS
315	60002	60002	a	g	snv	accD	CDS
316	60132	60132	c	t	snv	accD	CDS
317	60142	60142	c	a	snv	accD	CDS
318	60333	60333	a	c	snv	accD	CDS
319	60821	60821	t	g	snv	accD	CDS
320	61222	61222	t	c	snv	accD	CDS
321	61282	61282	g	a	snv	accD-psaI	IGS
322	61501	61523		aacaaaataaaagagtgaattta	indel	accD-psaI	IGS
323	61562	61563	gg	ca	block substitution	accD-psaI	IGS
324	61570	61570	g	a	snv	accD-psaI	IGS
325	61601	61614			mix(snv、indel)	accD-psaI	IGS
326	61619	61619	c	a	snv	accD-psaI	IGS
327	61735	61740		aacaag	indel	accD-psaI	IGS
328	61952	61952	a	g	snv	accD-psaI	IGS
329	62003	62003	c	a	snv	accD-psaI	IGS
330	62038	62044		aaatatt	indel	accD-psaI	IGS
331	62203	62206	tttt		indel	psaI-ycf4	IGS
332	62210	62210	t		indel	psaI-ycf4	IGS
333	62351	62351	g	a	snv	psaI-ycf4	IGS
334	62394	62395		tc	indel	psaI-ycf4	IGS
335	62452	62452	a	g	snv	psaI-ycf4	IGS
336	63204	63205	gc	ac、gt	block substitution	ycf4-cemA	IGS
337	63309	63311	ccc	ttt	block substitution	ycf4-cemA	IGS
338	63428	63428		t	indel	ycf4-cemA	IGS
339	63575	63576			block substitution	ycf4-cemA	IGS
340	63689	63689	a	t	snv	ycf4-cemA	IGS
341	63751	63751	g	c	snv	cemA	CDS
342	63990	63990	a	g	snv	cemA	CDS
343	64162	64162	t	c	snv	cemA	CDS
344	65303	65303	a	g	snv	petA	CDS
345	65372	65372	c	g	snv	petA	CDS
346	65444	65444	a	g	snv	petA	CDS
347	65474	65474	g	a	snv	petA	CDS
348	65737	65737	g	c	snv	petA-psbJ	IGS
349	65749	65749	a	g	snv	petA-psbJ	IGS
350	65770	65770	a	c	snv	petA-psbJ	IGS
351	65776	65776	c	t	snv	petA-psbJ	IGS
352	65778	65778		a	indel	petA-psbJ	IGS
353	65819	65819	c	a	snv	petA-psbJ	IGS
354	65962	65962	c	a	snv	petA-psbJ	IGS
355	66007	66007	c	t	snv	petA-psbJ	IGS
356	66135	66135	t	g	snv	petA-psbJ	IGS
357	66151	66152	a	aa	indel	petA-psbJ	IGS
358	66162	66163	aa	at，tt	block substitution	petA-psbJ	IGS
359	66166	66166	t	a	snv	petA-psbJ	IGS
360	66182	66197	aaatatttgttagatt		indel	petA-psbJ	IGS
361	66214	66229	tatgctattagtatag		indel	petA-psbJ	IGS
362	66375	66375	c	t	snv	petA-psbJ	IGS
363	66446	66446	a		indel	petA-psbJ	IGS
364	66499	66499	t	c	snv	petA-psbJ	IGS
365	66556	66556	a		indel	petA-psbJ	IGS
366	66573	66573	a	g	snv	petA-psbJ	IGS
367	66777	66783		atgggat	indel	psbJ-psbL	IGS
368	66809	66811		tt	indel	psbJ-psbL	IGS
369	66863	66863	g	a	snv	psbL	CDS
370	66981	66981	t	a	snv	psbF	CDS
371	67367	67373			indel	psbE-petL	IGS
372	67379	67379	g	a	snv	psbE-petL	IGS
373	67381	67381	t	g	snv	psbE-petL	IGS
374	67428	67428	a	c	snv	psbE-petL	IGS
375	67774	67774	g	c	snv	psbE-petL	IGS
376	67988	67988	g	a	snv	psbE-petL	IGS
377	68115	68115		a	indel	psbE-petL	IGS
378	68154	68155			indel	psbE-petL	IGS
379	68162	68167			indel	psbE-petL	IGS
380	68255	68255	c	t	snv	psbE-petL	IGS
381	68314	68314	t	a	snv	psbE-petL	IGS
382	69086	69086	g	t	snv	petG-trnW-CCA	IGS
383	69344	69344	g	a	snv	trnW-CCA-trnP-UGG	IGS
384	69435	69435	g	a	snv	trnP-UGG-psaJ	IGS
385	69514	69514	c	a	snv	trnP-UGG-psaJ	IGS
386	69631	69631		t	indel	trnP-UGG-psaJ	IGS
387	70038	70038	t		indel	psaJ-rpl33	IGS
388	70045	70045	t		indel	psaJ-rpl33	IGS
389	70056	70056	g	c	indel	psaJ-rpl33	IGS
390	70071	70071		a	indel	psaJ-rpl33	IGS
391	70135	70140	attaat		indel	psaJ-rpl33	IGS
392	70283	70283	g	t	snv	psaJ-rpl33	IGS
393	70314	70314	g	c	snv	psaJ-rpl33	IGS
394	70320	70320	a	t	snv	psaJ-rpl33	IGS
395	70330	70337			indel	psaJ-rpl33	IGS
396	70343	70349			indel	psaJ-rpl33	IGS
397	70485	70485	g	a	snv	rpl33	CDS
398	70535	70535	a	t	snv	rpl33	CDS
399	71773	71773	a		indel	rpl20-rps12	IGS
400	72174	72174	a	t	snv	rpl20-rps12	IGS
401	72206	72206	c	a	snv	rpl20-rps12	IGS
402	72242	72244	gat	aga，gat	block substitution	rpl20-rps12	IGS
403	72247	72251	atctt	gatag	block substitution	rpl20-rps12	IGS
404	72252	72256		atctt	indel	rpl20-rps12	IGS
405	72441	72441	a	c	snv	rps12	CDS
406	72502	72502	a	g	snv	rps12-clpP	IGS
407	72741	72741	a	g	snv	clpP	CDS
408	72808	72808	c	t	snv	clpP	CDS
409	73052	73052	t		indel	clpP intron	INTRON
410	73093	73093	a	t	snv	clpP intron	INTRON
411	73161	73162		ga	indel	clpP intron	INTRON
412	73241	73245			indel	clpP intron	INTRON
413	73264	73264		a	indel	clpP intron	INTRON
414	73274	73274	g	a	snv	clpP intron	INTRON
415	73391	73391	a	c	snv	clpP intron	INTRON
416	73547	73547	t	c	snv	clpP intron	INTRON
417	73996	74003			indel	clpP intron	INTRON
418	74066	74066		a	indel	clpP intron	INTRON
419	74158	74158	c	a	snv	clpP intron	INTRON
420	74280	74289			indel	clpP intron	INTRON
421	74340	74340	t	c	snv	clpP intron	INTRON
422	74443	74443		t	indel	clpP intron	INTRON
423	75089	75094	acaaat		indel	clpP-psbB	IGS
424	75141	75141		t	indel	clpP-psbB	IGS
425	75284	75284	g	a	snv	psbB	CDS
426	75698	75698	g	a	snv	psbB	CDS
427	75728	75728	a	g	snv	psbB	CDS
428	75752	75752	a	g	snv	psbB	CDS
429	76004	76004	g	a	snv	psbB	CDS
430	76067	76067	c	t	snv	psbB	CDS
431	76148	76148	c	t	snv	psbB	CDS
432	76776	76776	a	g	snv	psbB-psbT	IGS
433	76835	76835	g	t	snv	psbB-psbT	IGS
434	76873	76873	t	c	snv	psbB-psbT	IGS
435	77563	77563	c	a	snv	psbH-petB	IGS
436	77598	77598	t	c	snv	psbH-petB	IGS
437	77877	77879			indel	petB intron	INTRON
438	77893	77893	t		indel	petB intron	INTRON
439	78259	78259	a	g	snv	petB intron	INTRON
440	79501	79501	g	t	snv	petD intron	INTRON
441	79797	79797	g	t	snv	petD intron	INTRON
442	79854	79854	a	g	snv	petD intron	INTRON
443	79939	79939	c	t	snv	petD intron	INTRON
444	80000	80000	a	t	snv	petD intron	INTRON
445	80046	80046	t	c	snv	petD	CDS
446	80169	80169	t	c	snv	petD	CDS
447	80196	80196	a	c	snv	petD	CDS
448	80508	80508	g	a	snv	petD-rpoA	IGS
449	80519	80519		a	indel	petD-rpoA	IGS
450	80680	80681		aa	indel	petD-rpoA	IGS
451	80830	80830	c	t	snv	rpoA	CDS
452	81408	81408	g	t	snv	rpoA	CDS
453	81818	81818	a	g	snv	rps11	CDS
454	82061	82061	t	c	snv	rps11	CDS
455	82269	82269		t	indel	rps11-rpl36	IGS
456	82292	82299	acatctgt		indel	rps11-rpl36	IGS
457	82472	82472	c	t	snv	rpl36-infA	IGS
458	83620	83620	t	c	snv	rpl14	CDS
459	83888	83888		t	indel	rpl14	CDS
460	83920	83922	aaa		indel	rpl14-rpl16	IGS
461	83966	83966		t	indel	rpl14-rpl16	IGS
462	83995	83995	c	t	snv	rpl14-rpl16	IGS
463	84440	84440	c	t	snv	rpl16 intron	INTRON
464	84533	84533	a	c	snv	rpl16 intron	INTRON
465	84574	84584	atctatatcta		indel	rpl16 intron	INTRON
466	84595	84595	a	t	snv	rpl16 intron	INTRON
467	84602	84602	t	a	snv	rpl16 intron	INTRON
468	84626	84654		aattttttgtgttttaatatataattaaa	indel	rpl16 intron	INTRON
469	84674	84679		tataga	indel	rpl16 intron	INTRON
470	84773	84773		a	indel	rpl16 intron	INTRON
471	85415	85415	c	g	snv	rpl16 intron	INTRON
472	85528	85530			indel	rpl16-rps3	IGS
473	85922	85922	g	a	snv	rpl16-rps3	IGS
474	85927	85927	a	g	snv	rpl16-rps3	IGS
475	86133	86144		ttttgtacataa	indel	rpl16-rps3	IGS
476	86315	86315	c	t	snv	rps3-rpl22	IGS
477	86390	86390	g	a	snv	rps3-rpl22	IGS
478	86501	86501	a	g	snv	rpl22	CDS
479	86519	86519	g	t	snv	rpl22	CDS
480	86712	86712	a	g	snv	rpl22	CDS
481	86820	86820	c	t	snv	rpl22	CDS
482	86833	86833	c	t	snv	rpl22	CDS
483	86903	86922		aattaattattaacgacgag	indel	rpl22-rpl2	IGS
484	87001	87001	t	c	snv	rpl22-rpl2	IGS
485	92249	92249	c	a	snv	ycf2	CDS
486	98193	98193	t	c	snv	ndhB	CDS
487	100010	100010	t	g	snv	ndhB	CDS
488	102834	102835		tt	indel	rps12-trnV-GAC	IGS
489	110541	110541	t	c	snv	rrn23-rrn4.5	IGS
490	110858	110858	t	c	snv	rrn4.5-rrn5	IGS
491	111523	111523	t	c	snv	trnR-ACG-trnN-GUU	IGS
492	112959	112959	c	a	snv	trnN-GUU-ndhF	IGS
493	113163	113163	t	c	snv	trnN-GUU-ndhF	IGS
494	113207	113212		ccttcc	indel	trnN-GUU-ndhF	IGS
495	113309	113309	c	a	snv	trnN-GUU-ndhF	IGS
496	113423	113423	a	t	snv	ndhF	CDS
497	113803	113803	t	c	snv	ndhF	CDS
498	113842	113842	a	c	snv	ndhF	CDS
499	113912	113912	c	t	snv	ndhF	CDS
500	113954	113954	g	a	snv	ndhF	CDS
501	114259	114259	t	c	snv	ndhF	CDS
502	114350	114350	c	a	snv	ndhF	CDS
503	114376	114376	t	g	snv	ndhF	CDS
504	114760	114760	c	g	snv	ndhF	CDS
505	115151	115151	t	a	snv	ndhF	CDS
506	115538	115538	t	c	snv	ndhF	CDS
507	115637	115638		t,t	indel	ndhF	CDS
508	115713	115713	g	t	snv	ndhF-rpl32	IGS
509	115788	115788	a	c	snv	ndhF-rpl32	IGS
510	115908	115908	g	t	snv	ndhF-rpl32	IGS
511	115980	115980	a	c	snv	ndhF-rpl32	IGS
512	115986	115986	g	t	snv	ndhF-rpl32	IGS
513	116060	116066		aataaat	indel	ndhF-rpl32	IGS
514	116121	116121	g	t	snv	ndhF-rpl32	IGS
515	116129	116129	t	g	snv	ndhF-rpl32	IGS
516	116205	116205	t	a	snv	ndhF-rpl32	IGS
517	116232	116232	a	g	snv	ndhF-rpl32	IGS
518	116306	116306	g	a	snv	ndhF-rpl32	IGS
519	116327	116327	g		indel	ndhF-rpl32	IGS
520	116329	116333	ttgta		indel	ndhF-rpl32	IGS
521	116345	116345	a	c	snv	ndhF-rpl32	IGS
522	116357	116361	attct		indel	ndhF-rpl32	IGS
523	116417	116418		t，tt	indel	ndhF-rpl32	IGS
524	116468	116470		aac	indel	ndhF-rpl32	IGS
525	116669	116669	a	g	snv	rpl32	CDS
526	116758	116769	ctaattttgttt		indel	rpl32-trnL-UAG	IGS
527	116774	116774		t	indel	rpl32-trnL-UAG	IGS
528	116807	116821		ttaattaacatcata	indel	rpl32-trnL-UAG	IGS
529	116848	116871		atataaattcataatagtaaaata	indel	rpl32-trnL-UAG	IGS
530	116884	116892	atttatata		indel	rpl32-trnL-UAG	IGS
531	116950	116950	t	c	snv	rpl32-trnL-UAG	IGS
532	117005	117005	g	a	snv	rpl32-trnL-UAG	IGS
533	117069	117069	g	a	snv	rpl32-trnL-UAG	IGS
534	117079	117079	a	g	snv	rpl32-trnL-UAG	IGS
535	117100	117100	g	c	snv	rpl32-trnL-UAG	IGS
536	117141	117141	t	g	snv	rpl32-trnL-UAG	IGS
537	117145	117145	t	c	snv	rpl32-trnL-UAG	IGS
538	117148	117148	a	t	snv	rpl32-trnL-UAG	IGS
539	117155	117165	aatatatatta	atttaatatt-	mix(snv、indel)	rpl32-trnL-UAG	IGS
540	117166	117177		taatatatatta	indel	rpl32-trnL-UAG	IGS
541	117178	117208	taattatatattaatattatattatatatta		indel	rpl32-trnL-UAG	IGS
542	117212	117212		t	indel	rpl32-trnL-UAG	IGS
543	117215	117215	a	c	snv	rpl32-trnL-UAG	IGS
544	117217	117217	g	a	snv	rpl32-trnL-UAG	IGS
545	117331	117331	c	t	snv	rpl32-trnL-UAG	IGS
546	117382	117382	g	t	snv	rpl32-trnL-UAG	IGS
547	117561	117561	t	c	snv	rpl32-trnL-UAG	IGS
548	117605	117605	c	a	snv	rpl32-trnL-UAG	IGS
549	117642	117643	ac	ta	block substitution	rpl32-trnL-UAG	IGS
550	117708	117708	c	a	snv	rpl32-trnL-UAG	IGS
551	117726	117737	aataaatgataa		indel	rpl32-trnL-UAG	IGS
552	117839	117839	g	t	snv	rpl32-trnL-UAG	IGS
553	117857	117857	t	g	snv	rpl32-trnL-UAG	IGS
554	117880	117880	c	t	snv	rpl32-trnL-UAG	IGS
555	117922	117941		ataaaaagataataaataaa	indel	rpl32-trnL-UAG	IGS
556	118260	118265	taataa		indel	trnL-UAG-ccsA	IGS
557	118359	118359	t	c	snv	ccsA	CDS
558	118378	118378	a	c	snv	ccsA	CDS
559	118384	118384	a	g	snv	ccsA	CDS
560	118556	118556	t	c	snv	ccsA	CDS
561	118563	118564	ac		block substitution	ccsA	CDS
562	118573	118573	c	t	snv	ccsA	CDS
563	118658	118658	g	t	snv	ccsA	CDS
564	118864	118864	a	g	snv	ccsA	CDS
565	119038	119038	t	c	snv	ccsA	CDS
566	119062	119062	g	a	snv	ccsA	CDS
567	119239	119241		aat	indel	ccsA	CDS
568	119249	119249		t	indel	ccsA-ndhD	IGS
569	119346	119349	agta	ttcc	block substitution	ccsA-ndhD	IGS
570	119352	119355	ggaa	ttcc	block substitution	ccsA-ndhD	IGS
571	119358	119361	ggaa	tact	block substitution	ccsA-ndhD	IGS
572	119387	119387	t	c	snv	ccsA-ndhD	IGS
573	119490	119490	t	a	snv	ccsA-ndhD	IGS
574	119691	119691	g	t	snv	ndhD	CDS
575	119725	119725	a	g	snv	ndhD	CDS
576	119791	119791	t	a	snv	ndhD	CDS
577	120349	120349	t	c	snv	ndhD	CDS
578	120424	120424	a	g	snv	ndhD	CDS
579	120844	120844	t	c	snv	ndhD	CDS
580	120914	120914	g	a	snv	ndhD	CDS
581	120931	120931	a	t	snv	ndhD	CDS
582	121110	121110	g	t	snv	ndhD-psaC	IGS
583	121122	121122	a		indel	ndhD-psaC	IGS
584	121514	121514	c	a	snv	psaC-ndhE	IGS
585	121587	121587	c	a	snv	psaC-ndhE	IGS
586	121683	121683	t	c	snv	ndhE	CDS
587	122150	122150	a	c	snv	ndhE-ndhG	IGS
588	122162	122168		acagaac	indel	ndhE-ndhG	IGS
589	122267	122267	g	a	snv	ndhG	CDS
590	122769	122769	g	t	snv	ndhG-ndhI	IGS
591	122814	122814	c	a	snv	ndhG-ndhI	IGS
592	122902	122902	g	a	snv	ndhG-ndhI	IGS
593	122915	122912	g	t	snv	ndhG-ndhI	IGS
594	122932	122932	c	a	snv	ndhG-ndhI	IGS
595	123070	123070		a	indel	ndhG-ndhI	IGS
596	123088	123088	g	a	snv	ndhG-ndhI	IGS
597	123158	123159		tt	indel	ndhI	CDS
598	123186	123186	c	t	snv	ndhI	CDS
599	123680	123680	a	t	snv	ndhI-ndhA	IGS
600	123835	123835	t	c	snv	ndhA	CDS
601	123907	123907	a	g	snv	ndhA	CDS
602	124420	124420	a	c	snv	ndhA intron	INTRON
603	124489	124489	a		indel	ndhA intron	INTRON
604	124552	124552	t	g	snv	ndhA intron	INTRON
605	124797	124797	g	c	snv	ndhA intron	INTRON
606	125036	125036	t	c	snv	ndhA intron	INTRON
607	125050	125051		cc	indel	ndhA intron	INTRON
608	125143	125143	a	g	snv	ndhA intron	INTRON
609	125152	125152	g	a	snv	ndhA intron	INTRON
610	125332	125332	c	a	snv	ndhA intron	INTRON
611	125364	125364	g	a	snv	ndhA intron	INTRON
612	125368	125368	c	a	snv	ndhA intron	INTRON
613	125370	125370	a	g	snv	ndhA intron	INTRON
614	126084	126084	t	g	snv	ndhH	CDS
615	126090	126090	c	a	snv	ndhH	CDS
616	126311	126311	g	a	snv	ndhH	CDS
617	126624	126624	c	t	snv	ndhH	CDS
618	126792	126792	a	c	snv	ndhH	CDS
619	127104	127104	g	a	snv	ndhH	CDS
620	127233	127233	a	c	snv	ndhH-rps15	IGS
621	127435	127435	g	a	snv	rps15	CDS
622	127656	127656	g	t	snv	rps15-ycf1	IGS
623	127775	127779	ataat		indel	rps15-ycf1	IGS
624	127853	127853	a	g	snv	rps15-ycf1	IGS
625	127917	127920		agca	indel	rps15-ycf1	IGS
626	127946	127946	g	t	snv	ycf1	CDS
627	127948	127948	c	a	snv	ycf1	CDS
628	128153	128153	c	a	snv	ycf1	CDS
629	128247	128247	g	t	snv	ycf1	CDS
630	128344	128344	c	t	snv	ycf1	CDS
631	128482	128482	t	c	snv	ycf1	CDS
632	128726	128726	t	a	snv	ycf1	CDS
633	128862	128862	g	t	snv	ycf1	CDS
634	128903	128903	t	g	snv	ycf1	CDS
635	129275	129275	t	a	snv	ycf1	CDS
636	129361	129361	t	c	snv	ycf1	CDS
637	129482	129502	ttaatagatttatatgctaaa		indel	ycf1	CDS
638	129569	129577		ttttcgtag	indel	ycf1	CDS
639	129596	129596	c	t	snv	ycf1	CDS
640	129810	129810	c	t	snv	ycf1	CDS
641	129948	129948	t	c	snv	ycf1	CDS
642	130235	130235	c	t	snv	ycf1	CDS
643	130292	130292	c	a	snv	ycf1	CDS
644	130310	130310	a	g	snv	ycf1	CDS
645	130472	130472	g	a	snv	ycf1	CDS
646	130678	130678	c	a	snv	ycf1	CDS
647	130684	130685	ca		block substitution	ycf1	CDS
648	130695	130695	a	t	snv	ycf1	CDS
649	131091	131091	g	a	snv	ycf1	CDS
650	131195	131209	tcttcttttttgtcc		indel	ycf1	CDS
651	131311	131311	c	t	snv	ycf1	CDS
652	131315	131323		atagccgaa	indel	ycf1	CDS
653	131329	131329		t	indel	ycf1	CDS
654	131330	131330	t		indel	ycf1	CDS
655	131375	131375	g	a	snv	ycf1	CDS
656	131561	131561	g	a	snv	ycf1	CDS
657	131576	131576	t	g	snv	ycf1	CDS
658	131682	131682	c	t	snv	ycf1	CDS
659	131730	131730	a	t	snv	ycf1	CDS
660	131745	131745	g	c	snv	ycf1	CDS
661	131754	131754	c	a	snv	ycf1	CDS
662	131839	131839	t	g	snv	ycf1	CDS
663	132027	132032		tctatg	indel	ycf1	CDS
664	132254	132254	a	t	snv	ycf1	CDS
665	132319	132319	t	g	snv	ycf1	CDS
666	132327	132327	t	c	snv	ycf1	CDS
667	132376	132376	c	a	snv	ycf1	CDS
668	132459	132459	c	a	snv	ycf1	CDS
669	132482	132482	g	a	snv	ycf1	CDS
670	132566	132566	a	g	snv	ycf1	CDS
671	132676	132676	g	t	snv	ycf1	CDS
672	132770	132775		agggga	indel	ycf1	CDS
673	132822	132822	a	g	snv	ycf1	CDS
674	133026	133026	g	t	snv	ycf1	CDS
675	134462	134462	a	g	snv	trnN-GUU-trnR-ACG	IGS
676	135127	135127	a	g	snv	rrn5-rrn4.5	IGS
677	135444	135444	a	g	snv	rrn4.5-rrn23	IGS
678	143148	143149		aa	indel	trnV-GAC-rps7	IGS
679	145975	145975	a	c	snv	ndhB	CDS
680	147792	147792	a	g	snv	ndhB	CDS
681	153736	153736	g	t	snv	ycf2	CDS
682	158965	158967	atc		indel	ycf2	CDS
